# Supplementary material for: In silico identification of bacterial seaweed-degrading bioplastic producers
Source: Microb Genom. 2022 Sep 20;8(9):mgen000866. doi: 10.1099/mgen.0.000866 (PMC9676036; doi:10.1099/mgen.0.000866)
Supplement: Supplementary material 1 [file mgen-8-866-s001.xlsx]

## Sheet: S1_Full_dataset
	index	PhaA	PhaC	PhaE	PhaG	PhaD	PrpE	PhaF	FabG	PhaP	PhaZ	PhaB	PhaR	Pcs	maoC	PhaC2	PhaI	PhaQ	HadA	PhaJ	Cat2	PduP	Pct	sum	Biosample_UID	Bioproject_UID	Biosample_keywords	Organism	phylum	class	order	family	genus	species	lineage	GH16_3	GH17	GH30	GH3	PL5	PL6	PL7	PL14	PL15	PL17	PL18	PL31	PL39	GH29
AP024746.1	2076214731	1	1	1	1	1	1	0	0	0	0	0	0	0	0	0	0	0	0	0	0	0	0	6	19970888	512191	[]	Bordetella pertussis	Proteobacteria	Betaproteobacteria	Burkholderiales	Alcaligenaceae	Bordetella	Bordetella pertussis	{1: 'root', 2: 'Bacteria', 506: 'Alcaligenaceae', 517: 'Bordetella', 520: 'Bordetella pertussis', 1224: 'Proteobacteria', 28216: 'Betaproteobacteria', 80840: 'Burkholderiales', 131567: 'cellular organisms'}	0	0	0	1	0	0	0	0	0	0	0	0	0	0
BLJN01000002.1	1791348360	1	1	1	1	1	0	0	0	0	0	0	0	0	0	0	0	0	0	0	0	0	0	5	13864835	600428	[]	Steroidobacter agaridevorans	Proteobacteria	Gammaproteobacteria	Nevskiales	Steroidobacteraceae	Steroidobacter	Steroidobacter agaridevorans	{1: 'root', 2: 'Bacteria', 1224: 'Proteobacteria', 1236: 'Gammaproteobacteria', 131567: 'cellular organisms', 469322: 'Steroidobacter', 1775403: 'Nevskiales', 2689614: 'Steroidobacteraceae', 2695856: 'Steroidobacter agaridevorans'}	0	0	0	2	0	0	0	0	0	0	0	0	0	0
AP023263.1	1945339764	1	1	1	0	0	0	1	0	0	0	0	0	0	0	0	0	0	0	0	0	0	0	4	17088114	685666	[]	Mesorhizobium sp. L-8-10	Proteobacteria	Alphaproteobacteria	Hyphomicrobiales	Phyllobacteriaceae	Mesorhizobium	Mesorhizobium sp. L-8-10	{1: 'root', 2: 'Bacteria', 356: 'Hyphomicrobiales', 1224: 'Proteobacteria', 28211: 'Alphaproteobacteria', 68287: 'Mesorhizobium', 69277: 'Phyllobacteriaceae', 131567: 'cellular organisms', 325217: 'unclassified Mesorhizobium', 2744523: 'Mesorhizobium sp. L-8-10'}	0	0	0	3	0	0	0	0	0	0	0	0	0	0
AP023262.1	1945330780	1	1	1	0	0	0	1	0	0	0	0	0	0	0	0	0	0	0	0	0	0	0	4	17088113	685666	[]	Mesorhizobium sp. L-8-3	Proteobacteria	Alphaproteobacteria	Hyphomicrobiales	Phyllobacteriaceae	Mesorhizobium	Mesorhizobium sp. L-8-3	{1: 'root', 2: 'Bacteria', 356: 'Hyphomicrobiales', 1224: 'Proteobacteria', 28211: 'Alphaproteobacteria', 68287: 'Mesorhizobium', 69277: 'Phyllobacteriaceae', 131567: 'cellular organisms', 325217: 'unclassified Mesorhizobium', 2744522: 'Mesorhizobium sp. L-8-3'}	0	0	0	3	0	0	0	0	0	0	0	0	0	0
CABFWG030000023.1	1945274885	1	1	1	1	1	0	1	0	0	0	0	0	0	0	0	0	0	0	0	0	0	0	6	12210891	533048	['sea', 'seafloor']	Rhizobium sp. P007	Proteobacteria	Alphaproteobacteria	Hyphomicrobiales	Rhizobiaceae	Rhizobium	Rhizobium sp. P007	{1: 'root', 2: 'Bacteria', 356: 'Hyphomicrobiales', 379: 'Rhizobium', 1224: 'Proteobacteria', 28211: 'Alphaproteobacteria', 82115: 'Rhizobiaceae', 131567: 'cellular organisms', 227290: 'Rhizobium/Agrobacterium group', 285908: 'Rhizobium sp. P007', 2613769: 'unclassified Rhizobium'}	0	0	0	0	0	0	0	0	0	0	0	0	0	0
LS483260.1	1934837521	1	1	1	1	1	0	1	1	0	0	0	0	0	0	0	0	0	0	0	0	0	0	7	16798904	678492	[]	Bordetella pertussis	Proteobacteria	Betaproteobacteria	Burkholderiales	Alcaligenaceae	Bordetella	Bordetella pertussis	{1: 'root', 2: 'Bacteria', 506: 'Alcaligenaceae', 517: 'Bordetella', 520: 'Bordetella pertussis', 1224: 'Proteobacteria', 28216: 'Betaproteobacteria', 80840: 'Burkholderiales', 131567: 'cellular organisms'}	0	0	0	1	0	0	0	0	0	0	0	0	0	0
LS483259.1	1934833776	1	1	1	1	1	0	1	1	0	0	0	0	0	0	0	0	0	0	0	0	0	0	7	16798905	678492	[]	Bordetella pertussis	Proteobacteria	Betaproteobacteria	Burkholderiales	Alcaligenaceae	Bordetella	Bordetella pertussis	{1: 'root', 2: 'Bacteria', 506: 'Alcaligenaceae', 517: 'Bordetella', 520: 'Bordetella pertussis', 1224: 'Proteobacteria', 28216: 'Betaproteobacteria', 80840: 'Burkholderiales', 131567: 'cellular organisms'}	0	0	0	1	0	0	0	0	0	0	0	0	0	0
LS483258.1	1934830030	1	1	1	1	1	0	1	1	0	0	0	0	0	0	0	0	0	0	0	0	0	0	7	16798903	678492	[]	Bordetella pertussis	Proteobacteria	Betaproteobacteria	Burkholderiales	Alcaligenaceae	Bordetella	Bordetella pertussis	{1: 'root', 2: 'Bacteria', 506: 'Alcaligenaceae', 517: 'Bordetella', 520: 'Bordetella pertussis', 1224: 'Proteobacteria', 28216: 'Betaproteobacteria', 80840: 'Burkholderiales', 131567: 'cellular organisms'}	0	0	0	1	0	0	0	0	0	0	0	0	0	0
LS483257.1	1934826285	1	1	1	1	1	0	1	1	0	0	0	0	0	0	0	0	0	0	0	0	0	0	7	16798907	678492	[]	Bordetella pertussis	Proteobacteria	Betaproteobacteria	Burkholderiales	Alcaligenaceae	Bordetella	Bordetella pertussis	{1: 'root', 2: 'Bacteria', 506: 'Alcaligenaceae', 517: 'Bordetella', 520: 'Bordetella pertussis', 1224: 'Proteobacteria', 28216: 'Betaproteobacteria', 80840: 'Burkholderiales', 131567: 'cellular organisms'}	0	0	0	1	0	0	0	0	0	0	0	0	0	0
LS483256.1	1934822536	1	1	1	1	1	0	1	1	0	0	0	0	0	0	0	0	0	0	0	0	0	0	7	16798906	678492	[]	Bordetella pertussis	Proteobacteria	Betaproteobacteria	Burkholderiales	Alcaligenaceae	Bordetella	Bordetella pertussis	{1: 'root', 2: 'Bacteria', 506: 'Alcaligenaceae', 517: 'Bordetella', 520: 'Bordetella pertussis', 1224: 'Proteobacteria', 28216: 'Betaproteobacteria', 80840: 'Burkholderiales', 131567: 'cellular organisms'}	0	0	0	1	0	0	0	0	0	0	0	0	0	0
LS483255.1	1934818784	1	1	1	1	1	0	1	1	0	0	0	0	0	0	0	0	0	0	0	0	0	0	7	16798908	678492	[]	Bordetella pertussis	Proteobacteria	Betaproteobacteria	Burkholderiales	Alcaligenaceae	Bordetella	Bordetella pertussis	{1: 'root', 2: 'Bacteria', 506: 'Alcaligenaceae', 517: 'Bordetella', 520: 'Bordetella pertussis', 1224: 'Proteobacteria', 28216: 'Betaproteobacteria', 80840: 'Burkholderiales', 131567: 'cellular organisms'}	0	0	0	1	0	0	0	0	0	0	0	0	0	0
LS483253.1	1934815037	1	1	1	1	1	0	1	1	0	0	0	0	0	0	0	0	0	0	0	0	0	0	7	16798902	678492	[]	Bordetella pertussis	Proteobacteria	Betaproteobacteria	Burkholderiales	Alcaligenaceae	Bordetella	Bordetella pertussis	{1: 'root', 2: 'Bacteria', 506: 'Alcaligenaceae', 517: 'Bordetella', 520: 'Bordetella pertussis', 1224: 'Proteobacteria', 28216: 'Betaproteobacteria', 80840: 'Burkholderiales', 131567: 'cellular organisms'}	0	0	0	1	0	0	0	0	0	0	0	0	0	0
LS483252.1	1934811288	1	1	1	1	1	0	1	1	0	0	0	0	0	0	0	0	0	0	0	0	0	0	7	16798901	678492	[]	Bordetella pertussis	Proteobacteria	Betaproteobacteria	Burkholderiales	Alcaligenaceae	Bordetella	Bordetella pertussis	{1: 'root', 2: 'Bacteria', 506: 'Alcaligenaceae', 517: 'Bordetella', 520: 'Bordetella pertussis', 1224: 'Proteobacteria', 28216: 'Betaproteobacteria', 80840: 'Burkholderiales', 131567: 'cellular organisms'}	0	0	0	1	0	0	0	0	0	0	0	0	0	0
LS483251.1	1934807545	1	1	1	1	1	0	1	1	0	0	0	0	0	0	0	0	0	0	0	0	0	0	7	16798900	678492	[]	Bordetella pertussis	Proteobacteria	Betaproteobacteria	Burkholderiales	Alcaligenaceae	Bordetella	Bordetella pertussis	{1: 'root', 2: 'Bacteria', 506: 'Alcaligenaceae', 517: 'Bordetella', 520: 'Bordetella pertussis', 1224: 'Proteobacteria', 28216: 'Betaproteobacteria', 80840: 'Burkholderiales', 131567: 'cellular organisms'}	0	0	0	1	0	0	0	0	0	0	0	0	0	0
BMHW01000003.1	1902671421	1	1	1	0	1	0	1	0	0	0	0	0	0	0	0	0	0	0	0	0	0	0	5	16065806	661484	[]	Rhizobium wenxiniae	Proteobacteria	Alphaproteobacteria	Hyphomicrobiales	Rhizobiaceae	Rhizobium	Rhizobium wenxiniae	{1: 'root', 2: 'Bacteria', 356: 'Hyphomicrobiales', 379: 'Rhizobium', 1224: 'Proteobacteria', 28211: 'Alphaproteobacteria', 82115: 'Rhizobiaceae', 131567: 'cellular organisms', 227290: 'Rhizobium/Agrobacterium group', 1737357: 'Rhizobium wenxiniae'}	0	0	0	0	0	0	0	0	0	0	0	0	0	0
BMHH01000001.1	1902277476	1	1	1	0	1	0	1	0	0	0	0	0	0	0	0	0	0	0	0	0	0	0	5	16065789	661484	[]	Brucella endophytica	Proteobacteria	Alphaproteobacteria	Hyphomicrobiales	Brucellaceae	Brucella	Brucella endophytica	{1: 'root', 2: 'Bacteria', 234: 'Brucella', 356: 'Hyphomicrobiales', 1224: 'Proteobacteria', 28211: 'Alphaproteobacteria', 118882: 'Brucellaceae', 131567: 'cellular organisms', 1963359: 'Brucella endophytica', 2826938: 'Brucella/Ochrobactrum group'}	0	0	0	0	0	0	0	0	0	0	0	0	0	0
BMIF01000002.1	1902010520	1	1	1	0	1	0	1	0	0	0	0	0	0	0	0	0	0	0	0	0	0	0	5	16065816	661484	[]	Nitratireductor aestuarii	Proteobacteria	Alphaproteobacteria	Hyphomicrobiales	Phyllobacteriaceae	Nitratireductor	Nitratireductor aestuarii	{1: 'root', 2: 'Bacteria', 356: 'Hyphomicrobiales', 1224: 'Proteobacteria', 28211: 'Alphaproteobacteria', 69277: 'Phyllobacteriaceae', 131567: 'cellular organisms', 245876: 'Nitratireductor', 1735103: 'Nitratireductor aestuarii'}	0	0	0	0	0	0	0	0	0	0	0	0	0	0
BMZN01000001.1	1901629350	1	1	1	0	1	0	0	1	0	0	0	0	0	0	0	0	0	0	0	0	0	0	5	16066417	661483	[]	Alcaligenes pakistanensis	Proteobacteria	Betaproteobacteria	Burkholderiales	Alcaligenaceae	Alcaligenes	Alcaligenes pakistanensis	{1: 'root', 2: 'Bacteria', 506: 'Alcaligenaceae', 507: 'Alcaligenes', 1224: 'Proteobacteria', 28216: 'Betaproteobacteria', 80840: 'Burkholderiales', 131567: 'cellular organisms', 1482717: 'Alcaligenes pakistanensis'}	0	0	0	1	0	0	0	0	0	0	0	0	0	0
BMZO01000012.1	1901356656	1	1	1	1	1	0	1	0	0	0	0	0	0	0	0	0	0	0	0	0	0	0	6	16066418	661483	[]	Limoniibacter endophyticus	Proteobacteria	Alphaproteobacteria	Hyphomicrobiales	Hyphomicrobiaceae	Limoniibacter	Limoniibacter endophyticus	{1: 'root', 2: 'Bacteria', 356: 'Hyphomicrobiales', 1224: 'Proteobacteria', 28211: 'Alphaproteobacteria', 45401: 'Hyphomicrobiaceae', 131567: 'cellular organisms', 1565040: 'Limoniibacter endophyticus', 2769459: 'Limoniibacter'}	0	0	0	0	0	0	0	0	0	0	0	0	0	0
BMYS01000002.1	1901152246	1	1	1	1	1	0	0	0	0	0	0	0	0	0	0	0	0	0	0	0	0	0	5	16066392	661483	[]	Advenella faeciporci	Proteobacteria	Betaproteobacteria	Burkholderiales	Alcaligenaceae	Advenella	Advenella faeciporci	{1: 'root', 2: 'Bacteria', 506: 'Alcaligenaceae', 1224: 'Proteobacteria', 28216: 'Betaproteobacteria', 80840: 'Burkholderiales', 131567: 'cellular organisms', 290425: 'Advenella', 797535: 'Advenella faeciporci'}	0	0	0	0	0	0	0	0	0	0	0	0	0	0
BMCQ01000005.1	1900971678	1	1	1	1	1	0	0	0	0	0	0	0	0	0	0	0	0	0	0	0	0	0	5	16046621	661486	[]	Paenalcaligenes hominis	Proteobacteria	Betaproteobacteria	Burkholderiales	Alcaligenaceae	Paenalcaligenes	Paenalcaligenes hominis	{1: 'root', 2: 'Bacteria', 506: 'Alcaligenaceae', 1224: 'Proteobacteria', 28216: 'Betaproteobacteria', 80840: 'Burkholderiales', 131567: 'cellular organisms', 643674: 'Paenalcaligenes hominis', 1100891: 'Paenalcaligenes'}	0	0	0	0	0	0	0	0	0	0	0	0	0	0
BLJT01000001.1	1851000828	1	1	1	0	1	0	1	0	0	0	0	0	0	0	0	0	0	0	0	0	0	0	5	15160084	638048	[]	Bartonella henselae	Proteobacteria	Alphaproteobacteria	Hyphomicrobiales	Bartonellaceae	Bartonella	Bartonella henselae	{1: 'root', 2: 'Bacteria', 356: 'Hyphomicrobiales', 772: 'Bartonellaceae', 773: 'Bartonella', 1224: 'Proteobacteria', 28211: 'Alphaproteobacteria', 38323: 'Bartonella henselae', 131567: 'cellular organisms'}	0	0	0	0	0	0	0	0	0	0	0	0	0	0
BLJS01000001.1	1850999213	1	1	1	0	1	0	1	0	0	0	0	0	0	0	0	0	0	0	0	0	0	0	5	15160083	638047	[]	Bartonella henselae	Proteobacteria	Alphaproteobacteria	Hyphomicrobiales	Bartonellaceae	Bartonella	Bartonella henselae	{1: 'root', 2: 'Bacteria', 356: 'Hyphomicrobiales', 772: 'Bartonellaceae', 773: 'Bartonella', 1224: 'Proteobacteria', 28211: 'Alphaproteobacteria', 38323: 'Bartonella henselae', 131567: 'cellular organisms'}	0	0	0	0	0	0	0	0	0	0	0	0	0	0
AP023280.1	1867916170	1	1	1	1	1	0	1	0	0	0	0	0	0	0	0	0	0	0	0	0	0	0	6	15507239	640767	[]	Agrobacterium vitis	Proteobacteria	Alphaproteobacteria	Hyphomicrobiales	Rhizobiaceae	Agrobacterium	Agrobacterium vitis	{1: 'root', 2: 'Bacteria', 356: 'Hyphomicrobiales', 357: 'Agrobacterium', 373: 'Agrobacterium vitis', 1224: 'Proteobacteria', 28211: 'Alphaproteobacteria', 82115: 'Rhizobiaceae', 131567: 'cellular organisms', 227290: 'Rhizobium/Agrobacterium group'}	0	0	0	1	0	0	0	0	0	0	0	0	0	0
AP023273.1	1867910713	1	1	1	1	1	0	1	0	0	0	0	0	0	0	0	0	0	0	0	0	0	0	6	15507240	640767	[]	Agrobacterium vitis	Proteobacteria	Alphaproteobacteria	Hyphomicrobiales	Rhizobiaceae	Agrobacterium	Agrobacterium vitis	{1: 'root', 2: 'Bacteria', 356: 'Hyphomicrobiales', 357: 'Agrobacterium', 373: 'Agrobacterium vitis', 1224: 'Proteobacteria', 28211: 'Alphaproteobacteria', 82115: 'Rhizobiaceae', 131567: 'cellular organisms', 227290: 'Rhizobium/Agrobacterium group'}	0	0	0	1	0	0	0	0	0	0	0	0	0	0
AP023269.1	1867905451	1	1	1	1	1	0	1	0	0	0	0	0	0	0	0	0	0	0	0	0	0	0	6	15507238	640767	[]	Agrobacterium vitis	Proteobacteria	Alphaproteobacteria	Hyphomicrobiales	Rhizobiaceae	Agrobacterium	Agrobacterium vitis	{1: 'root', 2: 'Bacteria', 356: 'Hyphomicrobiales', 357: 'Agrobacterium', 373: 'Agrobacterium vitis', 1224: 'Proteobacteria', 28211: 'Alphaproteobacteria', 82115: 'Rhizobiaceae', 131567: 'cellular organisms', 227290: 'Rhizobium/Agrobacterium group'}	0	0	0	1	0	0	0	0	0	0	0	0	0	0
BLJO01000009.1	1791338138	1	1	1	1	1	0	0	0	0	0	0	0	0	0	0	0	0	0	0	0	0	0	5	13864836	600429	[]	Steroidobacter agaridevorans	Proteobacteria	Gammaproteobacteria	Nevskiales	Steroidobacteraceae	Steroidobacter	Steroidobacter agaridevorans	{1: 'root', 2: 'Bacteria', 1224: 'Proteobacteria', 1236: 'Gammaproteobacteria', 131567: 'cellular organisms', 469322: 'Steroidobacter', 1775403: 'Nevskiales', 2689614: 'Steroidobacteraceae', 2695856: 'Steroidobacter agaridevorans'}	0	0	0	2	0	0	0	0	0	0	0	0	0	0
AP019773.1	1782646512	1	1	0	1	1	0	1	0	0	0	0	0	0	0	0	0	0	0	0	0	0	0	5	13530347	594872	[]	Bartonella quintana	Proteobacteria	Alphaproteobacteria	Hyphomicrobiales	Bartonellaceae	Bartonella	Bartonella quintana	{1: 'root', 2: 'Bacteria', 356: 'Hyphomicrobiales', 772: 'Bartonellaceae', 773: 'Bartonella', 803: 'Bartonella quintana', 1224: 'Proteobacteria', 28211: 'Alphaproteobacteria', 131567: 'cellular organisms'}	0	0	0	1	0	0	0	0	0	0	0	0	0	0
BLAI01000005.1	1764724841	1	1	1	0	1	0	1	0	0	0	0	0	0	0	0	0	0	0	0	0	0	0	5	13006614	576611	[]	Rhizobium sp. S-62	Proteobacteria	Alphaproteobacteria	Hyphomicrobiales	Rhizobiaceae	Rhizobium	Rhizobium sp. S-62	{1: 'root', 2: 'Bacteria', 356: 'Hyphomicrobiales', 379: 'Rhizobium', 1224: 'Proteobacteria', 28211: 'Alphaproteobacteria', 82115: 'Rhizobiaceae', 131567: 'cellular organisms', 227290: 'Rhizobium/Agrobacterium group', 2613769: 'unclassified Rhizobium', 2653123: 'Rhizobium sp. S-62'}	0	0	0	1	0	0	0	0	0	0	0	0	0	0
BLAJ01000002.1	1764719005	1	1	1	0	1	0	1	0	0	0	0	0	0	0	0	0	0	0	0	0	0	0	5	13006613	576611	[]	Rhizobium sp. S-93	Proteobacteria	Alphaproteobacteria	Hyphomicrobiales	Rhizobiaceae	Rhizobium	Rhizobium sp. S-93	{1: 'root', 2: 'Bacteria', 356: 'Hyphomicrobiales', 379: 'Rhizobium', 1224: 'Proteobacteria', 28211: 'Alphaproteobacteria', 82115: 'Rhizobiaceae', 131567: 'cellular organisms', 227290: 'Rhizobium/Agrobacterium group', 2613769: 'unclassified Rhizobium', 2653122: 'Rhizobium sp. S-93'}	0	0	0	0	0	0	0	0	0	0	0	0	0	1
BJNF01000004.1	1681545218	1	1	1	1	0	0	1	0	0	0	0	0	0	0	0	0	0	0	0	0	0	0	5	12056595	396363	[]	Nitrobacter winogradskyi	Proteobacteria	Alphaproteobacteria	Hyphomicrobiales	Bradyrhizobiaceae	Nitrobacter	Nitrobacter winogradskyi	{1: 'root', 2: 'Bacteria', 356: 'Hyphomicrobiales', 911: 'Nitrobacter', 913: 'Nitrobacter winogradskyi', 1224: 'Proteobacteria', 28211: 'Alphaproteobacteria', 41294: 'Bradyrhizobiaceae', 131567: 'cellular organisms'}	0	0	0	0	0	0	0	0	0	0	0	0	0	0
LR590467.1	1639012656	1	1	1	1	1	1	0	0	1	0	0	0	0	0	0	0	0	0	0	0	0	0	7	3374908	251923	[]	Bordetella pertussis	Proteobacteria	Betaproteobacteria	Burkholderiales	Alcaligenaceae	Bordetella	Bordetella pertussis	{1: 'root', 2: 'Bacteria', 506: 'Alcaligenaceae', 517: 'Bordetella', 520: 'Bordetella pertussis', 1224: 'Proteobacteria', 28216: 'Betaproteobacteria', 80840: 'Burkholderiales', 131567: 'cellular organisms'}	0	0	0	1	0	0	0	0	0	0	0	0	0	0
AP019378.1	1545820815	1	1	1	1	1	1	0	0	0	0	0	0	0	0	0	0	0	0	0	0	0	0	6	10662217	512191	[]	Bordetella parapertussis	Proteobacteria	Betaproteobacteria	Burkholderiales	Alcaligenaceae	Bordetella	Bordetella parapertussis	{1: 'root', 2: 'Bacteria', 506: 'Alcaligenaceae', 517: 'Bordetella', 519: 'Bordetella parapertussis', 1224: 'Proteobacteria', 28216: 'Betaproteobacteria', 80840: 'Burkholderiales', 131567: 'cellular organisms'}	0	0	0	2	0	0	0	0	0	0	0	0	0	0
LR134480.1	1540160333	1	1	1	1	1	1	0	0	1	0	0	0	0	0	0	0	0	0	0	0	0	0	7	7674448	251923	[]	Bordetella bronchiseptica	Proteobacteria	Betaproteobacteria	Burkholderiales	Alcaligenaceae	Bordetella	Bordetella bronchiseptica	{1: 'root', 2: 'Bacteria', 506: 'Alcaligenaceae', 517: 'Bordetella', 518: 'Bordetella bronchiseptica', 1224: 'Proteobacteria', 28216: 'Betaproteobacteria', 80840: 'Burkholderiales', 131567: 'cellular organisms'}	0	0	0	2	0	0	0	0	0	0	0	0	0	0
LR134382.1	1540047117	1	1	1	1	1	1	1	0	1	1	0	0	0	0	0	0	0	0	0	0	0	0	9	6837847	251923	[]	Bordetella hinzii	Proteobacteria	Betaproteobacteria	Burkholderiales	Alcaligenaceae	Bordetella	Bordetella hinzii	{1: 'root', 2: 'Bacteria', 506: 'Alcaligenaceae', 517: 'Bordetella', 1224: 'Proteobacteria', 28216: 'Betaproteobacteria', 80840: 'Burkholderiales', 103855: 'Bordetella hinzii', 131567: 'cellular organisms'}	0	0	0	2	0	0	0	0	0	0	0	0	0	0
LR134328.1	1539881912	1	0	1	1	0	1	0	0	0	0	1	0	0	0	0	0	0	0	0	0	0	0	5	5252581	251923	[]	Bacillus freudenreichii	Firmicutes	Bacilli	Bacillales	Bacillaceae	Bacillus	Bacillus freudenreichii	{1: 'root', 2: 'Bacteria', 1239: 'Firmicutes', 1385: 'Bacillales', 1386: 'Bacillus', 91061: 'Bacilli', 131567: 'cellular organisms', 186817: 'Bacillaceae', 1783272: 'Terrabacteria group', 1783501: 'Bacillus freudenreichii'}	0	0	0	0	0	0	0	0	0	0	0	0	0	0
AP019314.1	1519305953	1	1	1	0	0	0	0	0	0	0	1	0	0	0	0	0	0	0	0	0	0	0	4	8120353	420820	[]	Microcystis viridis NIES-102	Cyanobacteria	0	Chroococcales	Microcystaceae	Microcystis	Microcystis viridis	{1: 'root', 2: 'Bacteria', 1117: 'Cyanobacteria', 1118: 'Chroococcales', 1125: 'Microcystis', 44822: 'Microcystis viridis', 131567: 'cellular organisms', 213615: 'Microcystis viridis NIES-102', 1301283: 'Oscillatoriophycideae', 1783272: 'Terrabacteria group', 1798711: 'Cyanobacteria/Melainabacteria group', 1890449: 'Microcystaceae'}	0	0	0	1	0	0	0	0	0	0	0	0	0	0
CP010715.1	1331359344	1	1	0	0	0	1	0	0	1	1	1	1	1	0	0	0	0	0	0	0	0	0	8	3294468	273580	[]	Phaeobacter piscinae	Proteobacteria	Alphaproteobacteria	Rhodobacterales	Roseobacteraceae	Phaeobacter	Phaeobacter piscinae	{1: 'root', 2: 'Bacteria', 1224: 'Proteobacteria', 28211: 'Alphaproteobacteria', 131567: 'cellular organisms', 204455: 'Rhodobacterales', 302485: 'Phaeobacter', 1580596: 'Phaeobacter piscinae', 2854170: 'Roseobacteraceae'}	0	0	0	1	0	0	0	0	0	0	0	0	0	0
CP010656.1	1331355515	1	1	0	0	0	1	0	0	1	1	1	1	1	0	0	0	0	0	0	0	0	0	8	3294487	273599	[]	Phaeobacter piscinae	Proteobacteria	Alphaproteobacteria	Rhodobacterales	Roseobacteraceae	Phaeobacter	Phaeobacter piscinae	{1: 'root', 2: 'Bacteria', 1224: 'Proteobacteria', 28211: 'Alphaproteobacteria', 131567: 'cellular organisms', 204455: 'Rhodobacterales', 302485: 'Phaeobacter', 1580596: 'Phaeobacter piscinae', 2854170: 'Roseobacteraceae'}	0	0	0	1	0	0	0	0	0	0	0	0	0	0
CP010741.1	1331273382	1	1	0	0	0	1	0	1	1	1	1	1	1	0	0	0	0	0	0	0	0	0	9	3294478	273592	[]	Phaeobacter inhibens	Proteobacteria	Alphaproteobacteria	Rhodobacterales	Roseobacteraceae	Phaeobacter	Phaeobacter inhibens	{1: 'root', 2: 'Bacteria', 1224: 'Proteobacteria', 28211: 'Alphaproteobacteria', 131567: 'cellular organisms', 204455: 'Rhodobacterales', 221822: 'Phaeobacter inhibens', 302485: 'Phaeobacter', 2854170: 'Roseobacteraceae'}	0	0	0	1	0	0	0	0	0	0	0	0	0	0
CP010735.1	1331269180	1	1	0	0	0	1	0	0	1	1	1	1	1	0	0	0	0	0	0	0	0	0	8	3294488	273600	[]	Phaeobacter inhibens	Proteobacteria	Alphaproteobacteria	Rhodobacterales	Roseobacteraceae	Phaeobacter	Phaeobacter inhibens	{1: 'root', 2: 'Bacteria', 1224: 'Proteobacteria', 28211: 'Alphaproteobacteria', 131567: 'cellular organisms', 204455: 'Rhodobacterales', 221822: 'Phaeobacter inhibens', 302485: 'Phaeobacter', 2854170: 'Roseobacteraceae'}	0	0	0	1	0	0	0	0	0	0	0	0	0	0
CP010725.1	1331264569	1	1	0	0	0	1	0	0	1	1	1	1	1	0	0	0	0	0	0	0	0	0	8	3294495	273607	[]	Phaeobacter inhibens	Proteobacteria	Alphaproteobacteria	Rhodobacterales	Roseobacteraceae	Phaeobacter	Phaeobacter inhibens	{1: 'root', 2: 'Bacteria', 1224: 'Proteobacteria', 28211: 'Alphaproteobacteria', 131567: 'cellular organisms', 204455: 'Rhodobacterales', 221822: 'Phaeobacter inhibens', 302485: 'Phaeobacter', 2854170: 'Roseobacteraceae'}	0	0	0	1	0	0	0	0	0	0	0	0	0	0
CP010705.1	1331259978	1	1	0	0	0	1	0	0	1	1	1	1	1	0	0	0	0	0	0	0	0	0	8	3294485	273596	[]	Phaeobacter inhibens	Proteobacteria	Alphaproteobacteria	Rhodobacterales	Roseobacteraceae	Phaeobacter	Phaeobacter inhibens	{1: 'root', 2: 'Bacteria', 1224: 'Proteobacteria', 28211: 'Alphaproteobacteria', 131567: 'cellular organisms', 204455: 'Rhodobacterales', 221822: 'Phaeobacter inhibens', 302485: 'Phaeobacter', 2854170: 'Roseobacteraceae'}	0	0	0	1	0	0	0	0	0	0	0	0	0	0
CP010696.1	1331255794	1	1	0	0	0	1	0	1	1	1	1	1	1	0	0	0	0	0	0	0	0	0	9	3294470	273582	[]	Phaeobacter inhibens	Proteobacteria	Alphaproteobacteria	Rhodobacterales	Roseobacteraceae	Phaeobacter	Phaeobacter inhibens	{1: 'root', 2: 'Bacteria', 1224: 'Proteobacteria', 28211: 'Alphaproteobacteria', 131567: 'cellular organisms', 204455: 'Rhodobacterales', 221822: 'Phaeobacter inhibens', 302485: 'Phaeobacter', 2854170: 'Roseobacteraceae'}	0	0	0	1	0	0	0	0	0	0	0	0	0	0
CP010689.1	1331251826	1	1	0	0	0	1	0	0	1	1	1	1	1	0	0	0	0	0	0	0	0	0	8	3294473	273586	[]	Phaeobacter piscinae	Proteobacteria	Alphaproteobacteria	Rhodobacterales	Roseobacteraceae	Phaeobacter	Phaeobacter piscinae	{1: 'root', 2: 'Bacteria', 1224: 'Proteobacteria', 28211: 'Alphaproteobacteria', 131567: 'cellular organisms', 204455: 'Rhodobacterales', 302485: 'Phaeobacter', 1580596: 'Phaeobacter piscinae', 2854170: 'Roseobacteraceae'}	0	0	0	1	0	0	0	0	0	0	0	0	0	0
CP010668.1	1331248094	1	1	0	0	0	1	0	1	1	1	1	1	1	0	0	0	0	0	0	0	0	0	9	3294477	273590	[]	Phaeobacter inhibens	Proteobacteria	Alphaproteobacteria	Rhodobacterales	Roseobacteraceae	Phaeobacter	Phaeobacter inhibens	{1: 'root', 2: 'Bacteria', 1224: 'Proteobacteria', 28211: 'Alphaproteobacteria', 131567: 'cellular organisms', 204455: 'Rhodobacterales', 221822: 'Phaeobacter inhibens', 302485: 'Phaeobacter', 2854170: 'Roseobacteraceae'}	0	0	0	1	0	0	0	0	0	0	0	0	0	0
CP010661.1	1331243850	1	1	0	0	0	1	0	0	1	1	1	1	1	0	0	0	0	0	0	0	0	0	8	3294490	273602	[]	Phaeobacter inhibens	Proteobacteria	Alphaproteobacteria	Rhodobacterales	Roseobacteraceae	Phaeobacter	Phaeobacter inhibens	{1: 'root', 2: 'Bacteria', 1224: 'Proteobacteria', 28211: 'Alphaproteobacteria', 131567: 'cellular organisms', 204455: 'Rhodobacterales', 221822: 'Phaeobacter inhibens', 302485: 'Phaeobacter', 2854170: 'Roseobacteraceae'}	0	0	0	1	0	0	0	0	0	0	0	0	0	0
CP010650.1	1331239863	1	1	0	0	0	1	0	0	1	1	1	1	1	0	0	0	0	0	0	0	0	0	8	3294476	273589	[]	Phaeobacter inhibens	Proteobacteria	Alphaproteobacteria	Rhodobacterales	Roseobacteraceae	Phaeobacter	Phaeobacter inhibens	{1: 'root', 2: 'Bacteria', 1224: 'Proteobacteria', 28211: 'Alphaproteobacteria', 131567: 'cellular organisms', 204455: 'Rhodobacterales', 221822: 'Phaeobacter inhibens', 302485: 'Phaeobacter', 2854170: 'Roseobacteraceae'}	0	0	0	1	0	0	0	0	0	0	0	0	0	0
CP010629.1	1331235852	1	1	0	0	0	1	0	1	1	1	1	1	1	0	0	0	0	0	0	0	0	0	9	3294492	273604	[]	Phaeobacter inhibens	Proteobacteria	Alphaproteobacteria	Rhodobacterales	Roseobacteraceae	Phaeobacter	Phaeobacter inhibens	{1: 'root', 2: 'Bacteria', 1224: 'Proteobacteria', 28211: 'Alphaproteobacteria', 131567: 'cellular organisms', 204455: 'Rhodobacterales', 221822: 'Phaeobacter inhibens', 302485: 'Phaeobacter', 2854170: 'Roseobacteraceae'}	0	0	0	1	0	0	0	0	0	0	0	0	0	0
CP010623.1	1331231950	1	1	0	0	0	1	0	1	1	1	1	1	1	0	0	0	0	0	0	0	0	0	9	3294475	273588	[]	Phaeobacter inhibens	Proteobacteria	Alphaproteobacteria	Rhodobacterales	Roseobacteraceae	Phaeobacter	Phaeobacter inhibens	{1: 'root', 2: 'Bacteria', 1224: 'Proteobacteria', 28211: 'Alphaproteobacteria', 131567: 'cellular organisms', 204455: 'Rhodobacterales', 221822: 'Phaeobacter inhibens', 302485: 'Phaeobacter', 2854170: 'Roseobacteraceae'}	0	0	0	1	0	0	0	0	0	0	0	0	0	0
CP010617.1	1331227868	1	1	0	0	0	1	0	0	1	1	1	1	1	0	0	0	0	0	0	0	0	0	8	3294471	273583	[]	Phaeobacter inhibens	Proteobacteria	Alphaproteobacteria	Rhodobacterales	Roseobacteraceae	Phaeobacter	Phaeobacter inhibens	{1: 'root', 2: 'Bacteria', 1224: 'Proteobacteria', 28211: 'Alphaproteobacteria', 131567: 'cellular organisms', 204455: 'Rhodobacterales', 221822: 'Phaeobacter inhibens', 302485: 'Phaeobacter', 2854170: 'Roseobacteraceae'}	0	0	0	1	0	0	0	0	0	0	0	0	0	0
CP010599.1	1331223420	1	1	0	0	0	1	0	0	1	1	1	1	1	0	0	0	0	0	0	0	0	0	8	3294494	273606	[]	Phaeobacter inhibens	Proteobacteria	Alphaproteobacteria	Rhodobacterales	Roseobacteraceae	Phaeobacter	Phaeobacter inhibens	{1: 'root', 2: 'Bacteria', 1224: 'Proteobacteria', 28211: 'Alphaproteobacteria', 131567: 'cellular organisms', 204455: 'Rhodobacterales', 221822: 'Phaeobacter inhibens', 302485: 'Phaeobacter', 2854170: 'Roseobacteraceae'}	0	0	0	1	0	0	0	0	0	0	0	0	0	0
CP010610.1	1331217240	1	1	0	0	0	1	0	0	1	1	1	1	1	0	0	0	0	0	0	0	0	0	8	3294496	273610	[]	Phaeobacter inhibens	Proteobacteria	Alphaproteobacteria	Rhodobacterales	Roseobacteraceae	Phaeobacter	Phaeobacter inhibens	{1: 'root', 2: 'Bacteria', 1224: 'Proteobacteria', 28211: 'Alphaproteobacteria', 131567: 'cellular organisms', 204455: 'Rhodobacterales', 221822: 'Phaeobacter inhibens', 302485: 'Phaeobacter', 2854170: 'Roseobacteraceae'}	0	0	0	1	0	0	0	0	0	0	0	0	0	0
CP010805.1	1330647969	1	1	0	0	0	1	0	0	1	1	1	1	1	0	0	0	0	0	0	0	0	0	8	3294469	273581	[]	Phaeobacter piscinae	Proteobacteria	Alphaproteobacteria	Rhodobacterales	Roseobacteraceae	Phaeobacter	Phaeobacter piscinae	{1: 'root', 2: 'Bacteria', 1224: 'Proteobacteria', 28211: 'Alphaproteobacteria', 131567: 'cellular organisms', 204455: 'Rhodobacterales', 302485: 'Phaeobacter', 1580596: 'Phaeobacter piscinae', 2854170: 'Roseobacteraceae'}	0	0	0	1	0	0	0	0	0	0	0	0	0	0
CP010756.1	1330643501	1	1	0	0	0	1	0	0	1	1	1	1	1	0	0	0	0	0	0	0	0	0	8	3294493	273605	[]	Phaeobacter inhibens	Proteobacteria	Alphaproteobacteria	Rhodobacterales	Roseobacteraceae	Phaeobacter	Phaeobacter inhibens	{1: 'root', 2: 'Bacteria', 1224: 'Proteobacteria', 28211: 'Alphaproteobacteria', 131567: 'cellular organisms', 204455: 'Rhodobacterales', 221822: 'Phaeobacter inhibens', 302485: 'Phaeobacter', 2854170: 'Roseobacteraceae'}	0	0	0	1	0	0	0	0	0	0	0	0	0	0
CP010749.1	1330613650	1	1	0	0	0	1	0	0	1	1	1	1	1	0	0	0	0	0	0	0	0	0	8	3294486	273598	[]	Phaeobacter inhibens	Proteobacteria	Alphaproteobacteria	Rhodobacterales	Roseobacteraceae	Phaeobacter	Phaeobacter inhibens	{1: 'root', 2: 'Bacteria', 1224: 'Proteobacteria', 28211: 'Alphaproteobacteria', 131567: 'cellular organisms', 204455: 'Rhodobacterales', 221822: 'Phaeobacter inhibens', 302485: 'Phaeobacter', 2854170: 'Roseobacteraceae'}	0	0	0	1	0	0	0	0	0	0	0	0	0	0
CP010745.1	1330609507	1	1	0	0	0	1	0	1	1	1	1	1	1	0	0	0	0	0	0	0	0	0	9	3294474	273587	[]	Phaeobacter inhibens	Proteobacteria	Alphaproteobacteria	Rhodobacterales	Roseobacteraceae	Phaeobacter	Phaeobacter inhibens	{1: 'root', 2: 'Bacteria', 1224: 'Proteobacteria', 28211: 'Alphaproteobacteria', 131567: 'cellular organisms', 204455: 'Rhodobacterales', 221822: 'Phaeobacter inhibens', 302485: 'Phaeobacter', 2854170: 'Roseobacteraceae'}	0	0	0	1	0	0	0	0	0	0	0	0	0	0
CP010595.1	1330598509	1	1	0	0	0	1	0	1	1	1	1	1	1	0	0	0	0	0	0	0	0	0	9	3292293	273448	[]	Phaeobacter inhibens	Proteobacteria	Alphaproteobacteria	Rhodobacterales	Roseobacteraceae	Phaeobacter	Phaeobacter inhibens	{1: 'root', 2: 'Bacteria', 1224: 'Proteobacteria', 28211: 'Alphaproteobacteria', 131567: 'cellular organisms', 204455: 'Rhodobacterales', 221822: 'Phaeobacter inhibens', 302485: 'Phaeobacter', 2854170: 'Roseobacteraceae'}	0	0	0	1	0	0	0	0	0	0	0	0	0	0
CP010767.1	1248655244	1	1	0	0	0	1	0	0	1	1	1	1	1	0	0	0	0	0	0	0	0	0	8	3292295	273576	[]	Phaeobacter piscinae	Proteobacteria	Alphaproteobacteria	Rhodobacterales	Roseobacteraceae	Phaeobacter	Phaeobacter piscinae	{1: 'root', 2: 'Bacteria', 1224: 'Proteobacteria', 28211: 'Alphaproteobacteria', 131567: 'cellular organisms', 204455: 'Rhodobacterales', 302485: 'Phaeobacter', 1580596: 'Phaeobacter piscinae', 2854170: 'Roseobacteraceae'}	0	0	0	1	0	0	0	0	0	0	0	0	0	0
CP010681.1	1248651400	1	1	0	0	0	1	0	0	1	1	1	1	1	0	0	0	0	0	0	0	0	0	8	3294467	273578	[]	Phaeobacter piscinae	Proteobacteria	Alphaproteobacteria	Rhodobacterales	Roseobacteraceae	Phaeobacter	Phaeobacter piscinae	{1: 'root', 2: 'Bacteria', 1224: 'Proteobacteria', 28211: 'Alphaproteobacteria', 131567: 'cellular organisms', 204455: 'Rhodobacterales', 302485: 'Phaeobacter', 1580596: 'Phaeobacter piscinae', 2854170: 'Roseobacteraceae'}	0	0	0	1	0	0	0	0	0	0	0	0	0	0
CP010643.1	1248647433	1	1	0	0	0	1	0	0	1	1	1	1	1	0	0	0	0	0	0	0	0	0	8	3294472	273584	[]	Phaeobacter piscinae	Proteobacteria	Alphaproteobacteria	Rhodobacterales	Roseobacteraceae	Phaeobacter	Phaeobacter piscinae	{1: 'root', 2: 'Bacteria', 1224: 'Proteobacteria', 28211: 'Alphaproteobacteria', 131567: 'cellular organisms', 204455: 'Rhodobacterales', 302485: 'Phaeobacter', 1580596: 'Phaeobacter piscinae', 2854170: 'Roseobacteraceae'}	0	0	0	1	0	0	0	0	0	0	0	0	0	0
CP010784.1	1247271419	1	1	0	0	0	1	0	1	1	1	1	1	1	0	0	0	0	0	0	0	0	0	9	3294483	273593	[]	Phaeobacter gallaeciensis	Proteobacteria	Alphaproteobacteria	Rhodobacterales	Roseobacteraceae	Phaeobacter	Phaeobacter gallaeciensis	{1: 'root', 2: 'Bacteria', 1224: 'Proteobacteria', 28211: 'Alphaproteobacteria', 60890: 'Phaeobacter gallaeciensis', 131567: 'cellular organisms', 204455: 'Rhodobacterales', 302485: 'Phaeobacter', 2854170: 'Roseobacteraceae'}	0	0	0	1	0	0	0	0	0	0	0	0	0	0
CP010673.1	1247066147	1	1	0	0	0	1	0	1	1	1	1	1	1	0	0	0	0	0	0	0	0	0	9	3294491	273603	[]	Phaeobacter gallaeciensis	Proteobacteria	Alphaproteobacteria	Rhodobacterales	Roseobacteraceae	Phaeobacter	Phaeobacter gallaeciensis	{1: 'root', 2: 'Bacteria', 1224: 'Proteobacteria', 28211: 'Alphaproteobacteria', 60890: 'Phaeobacter gallaeciensis', 131567: 'cellular organisms', 204455: 'Rhodobacterales', 302485: 'Phaeobacter', 2854170: 'Roseobacteraceae'}	0	0	0	1	0	0	0	0	0	0	0	0	0	0
CP010636.1	1247061801	1	1	0	0	0	1	0	1	1	1	1	1	1	0	0	0	0	0	0	0	0	0	9	3294489	273601	[]	Phaeobacter gallaeciensis	Proteobacteria	Alphaproteobacteria	Rhodobacterales	Roseobacteraceae	Phaeobacter	Phaeobacter gallaeciensis	{1: 'root', 2: 'Bacteria', 1224: 'Proteobacteria', 28211: 'Alphaproteobacteria', 60890: 'Phaeobacter gallaeciensis', 131567: 'cellular organisms', 204455: 'Rhodobacterales', 302485: 'Phaeobacter', 2854170: 'Roseobacteraceae'}	0	0	0	1	0	0	0	0	0	0	0	0	0	0
CP010588.1	1247057519	1	1	0	0	0	1	0	1	1	1	1	1	1	0	0	0	0	0	0	0	0	0	9	3292294	273449	[]	Phaeobacter gallaeciensis	Proteobacteria	Alphaproteobacteria	Rhodobacterales	Roseobacteraceae	Phaeobacter	Phaeobacter gallaeciensis	{1: 'root', 2: 'Bacteria', 1224: 'Proteobacteria', 28211: 'Alphaproteobacteria', 60890: 'Phaeobacter gallaeciensis', 131567: 'cellular organisms', 204455: 'Rhodobacterales', 302485: 'Phaeobacter', 2854170: 'Roseobacteraceae'}	0	0	0	1	0	0	0	0	0	0	0	0	0	0
UVBH01000054.1	1508140383	1	1	0	0	0	0	0	0	0	0	0	0	0	0	0	0	0	0	0	0	0	0	2	2352064	268755	[]	Burkholderia pseudomallei	Proteobacteria	Betaproteobacteria	Burkholderiales	Burkholderiaceae	Burkholderia	Burkholderia pseudomallei	{1: 'root', 2: 'Bacteria', 1224: 'Proteobacteria', 28216: 'Betaproteobacteria', 28450: 'Burkholderia pseudomallei', 32008: 'Burkholderia', 80840: 'Burkholderiales', 111527: 'pseudomallei group', 119060: 'Burkholderiaceae', 131567: 'cellular organisms'}	0	0	0	0	0	0	0	0	0	0	0	0	0	0
UUWO01000017.1	1508135413	1	1	0	0	0	0	0	0	0	0	0	0	0	0	0	0	0	0	0	0	0	0	2	2362962	268755	[]	Burkholderia pseudomallei	Proteobacteria	Betaproteobacteria	Burkholderiales	Burkholderiaceae	Burkholderia	Burkholderia pseudomallei	{1: 'root', 2: 'Bacteria', 1224: 'Proteobacteria', 28216: 'Betaproteobacteria', 28450: 'Burkholderia pseudomallei', 32008: 'Burkholderia', 80840: 'Burkholderiales', 111527: 'pseudomallei group', 119060: 'Burkholderiaceae', 131567: 'cellular organisms'}	0	0	0	0	0	0	0	0	0	0	0	0	0	0
UUYB01000089.1	1508125250	1	1	0	0	0	0	0	0	0	0	0	0	0	0	0	0	0	0	0	0	0	0	2	2362992	268755	[]	Burkholderia pseudomallei	Proteobacteria	Betaproteobacteria	Burkholderiales	Burkholderiaceae	Burkholderia	Burkholderia pseudomallei	{1: 'root', 2: 'Bacteria', 1224: 'Proteobacteria', 28216: 'Betaproteobacteria', 28450: 'Burkholderia pseudomallei', 32008: 'Burkholderia', 80840: 'Burkholderiales', 111527: 'pseudomallei group', 119060: 'Burkholderiaceae', 131567: 'cellular organisms'}	0	0	0	0	0	0	0	0	0	0	0	0	0	0
UUWV01000047.1	1508120810	1	1	0	0	0	0	0	0	0	0	0	0	0	0	0	0	0	0	0	0	0	0	2	2362972	268755	[]	Burkholderia pseudomallei	Proteobacteria	Betaproteobacteria	Burkholderiales	Burkholderiaceae	Burkholderia	Burkholderia pseudomallei	{1: 'root', 2: 'Bacteria', 1224: 'Proteobacteria', 28216: 'Betaproteobacteria', 28450: 'Burkholderia pseudomallei', 32008: 'Burkholderia', 80840: 'Burkholderiales', 111527: 'pseudomallei group', 119060: 'Burkholderiaceae', 131567: 'cellular organisms'}	0	0	0	0	0	0	0	0	0	0	0	0	0	0
UUXP01000030.1	1508114043	1	1	0	0	0	0	0	0	0	0	0	0	0	0	0	0	0	0	0	0	0	0	2	2362982	268755	[]	Burkholderia pseudomallei	Proteobacteria	Betaproteobacteria	Burkholderiales	Burkholderiaceae	Burkholderia	Burkholderia pseudomallei	{1: 'root', 2: 'Bacteria', 1224: 'Proteobacteria', 28216: 'Betaproteobacteria', 28450: 'Burkholderia pseudomallei', 32008: 'Burkholderia', 80840: 'Burkholderiales', 111527: 'pseudomallei group', 119060: 'Burkholderiaceae', 131567: 'cellular organisms'}	0	0	0	0	0	0	0	0	0	0	0	0	0	0
UVBI01000085.1	1508105775	1	1	0	0	0	0	0	0	0	0	0	0	0	0	0	0	0	0	0	0	0	0	2	2352066	268755	[]	Burkholderia pseudomallei	Proteobacteria	Betaproteobacteria	Burkholderiales	Burkholderiaceae	Burkholderia	Burkholderia pseudomallei	{1: 'root', 2: 'Bacteria', 1224: 'Proteobacteria', 28216: 'Betaproteobacteria', 28450: 'Burkholderia pseudomallei', 32008: 'Burkholderia', 80840: 'Burkholderiales', 111527: 'pseudomallei group', 119060: 'Burkholderiaceae', 131567: 'cellular organisms'}	0	0	0	0	0	0	0	0	0	0	0	0	0	0
UVBL01000092.1	1508099452	1	1	0	0	0	0	0	0	0	0	0	0	0	0	0	0	0	0	0	0	0	0	2	2352068	268755	[]	Burkholderia pseudomallei	Proteobacteria	Betaproteobacteria	Burkholderiales	Burkholderiaceae	Burkholderia	Burkholderia pseudomallei	{1: 'root', 2: 'Bacteria', 1224: 'Proteobacteria', 28216: 'Betaproteobacteria', 28450: 'Burkholderia pseudomallei', 32008: 'Burkholderia', 80840: 'Burkholderiales', 111527: 'pseudomallei group', 119060: 'Burkholderiaceae', 131567: 'cellular organisms'}	0	0	0	0	0	0	0	0	0	0	0	0	0	0
UVDO01000089.1	1508083047	1	1	0	0	0	0	0	0	0	0	0	0	0	0	0	0	0	0	0	0	0	0	2	2352122	268755	[]	Burkholderia pseudomallei	Proteobacteria	Betaproteobacteria	Burkholderiales	Burkholderiaceae	Burkholderia	Burkholderia pseudomallei	{1: 'root', 2: 'Bacteria', 1224: 'Proteobacteria', 28216: 'Betaproteobacteria', 28450: 'Burkholderia pseudomallei', 32008: 'Burkholderia', 80840: 'Burkholderiales', 111527: 'pseudomallei group', 119060: 'Burkholderiaceae', 131567: 'cellular organisms'}	0	0	0	0	0	0	0	0	0	0	0	0	0	0
UUWS01000016.1	1508079161	1	1	0	0	0	0	0	0	0	0	0	0	0	0	0	0	0	0	0	0	0	0	2	2362965	268755	[]	Burkholderia pseudomallei	Proteobacteria	Betaproteobacteria	Burkholderiales	Burkholderiaceae	Burkholderia	Burkholderia pseudomallei	{1: 'root', 2: 'Bacteria', 1224: 'Proteobacteria', 28216: 'Betaproteobacteria', 28450: 'Burkholderia pseudomallei', 32008: 'Burkholderia', 80840: 'Burkholderiales', 111527: 'pseudomallei group', 119060: 'Burkholderiaceae', 131567: 'cellular organisms'}	0	0	0	0	0	0	0	0	0	0	0	0	0	0
UVBO01000019.1	1508074048	1	1	0	0	0	0	0	0	0	0	0	0	0	0	0	0	0	0	0	0	0	0	2	2352069	268755	[]	Burkholderia pseudomallei	Proteobacteria	Betaproteobacteria	Burkholderiales	Burkholderiaceae	Burkholderia	Burkholderia pseudomallei	{1: 'root', 2: 'Bacteria', 1224: 'Proteobacteria', 28216: 'Betaproteobacteria', 28450: 'Burkholderia pseudomallei', 32008: 'Burkholderia', 80840: 'Burkholderiales', 111527: 'pseudomallei group', 119060: 'Burkholderiaceae', 131567: 'cellular organisms'}	0	0	0	0	0	0	0	0	0	0	0	0	0	0
UUXA01000093.1	1508064468	1	1	0	0	0	0	0	0	0	0	0	0	0	0	0	0	0	0	0	0	0	0	2	2362971	268755	[]	Burkholderia pseudomallei	Proteobacteria	Betaproteobacteria	Burkholderiales	Burkholderiaceae	Burkholderia	Burkholderia pseudomallei	{1: 'root', 2: 'Bacteria', 1224: 'Proteobacteria', 28216: 'Betaproteobacteria', 28450: 'Burkholderia pseudomallei', 32008: 'Burkholderia', 80840: 'Burkholderiales', 111527: 'pseudomallei group', 119060: 'Burkholderiaceae', 131567: 'cellular organisms'}	0	0	0	0	0	0	0	0	0	0	0	0	0	0
UVEO01000027.1	1508056889	1	1	0	0	0	0	0	0	0	0	0	0	0	0	0	0	0	0	0	0	0	0	2	2352148	268755	[]	Burkholderia pseudomallei	Proteobacteria	Betaproteobacteria	Burkholderiales	Burkholderiaceae	Burkholderia	Burkholderia pseudomallei	{1: 'root', 2: 'Bacteria', 1224: 'Proteobacteria', 28216: 'Betaproteobacteria', 28450: 'Burkholderia pseudomallei', 32008: 'Burkholderia', 80840: 'Burkholderiales', 111527: 'pseudomallei group', 119060: 'Burkholderiaceae', 131567: 'cellular organisms'}	0	0	0	0	0	0	0	0	0	0	0	0	0	0
UVDQ01000090.1	1508048434	1	1	0	0	0	0	0	0	0	0	0	0	0	0	0	0	0	0	0	0	0	0	2	2352129	268755	[]	Burkholderia pseudomallei	Proteobacteria	Betaproteobacteria	Burkholderiales	Burkholderiaceae	Burkholderia	Burkholderia pseudomallei	{1: 'root', 2: 'Bacteria', 1224: 'Proteobacteria', 28216: 'Betaproteobacteria', 28450: 'Burkholderia pseudomallei', 32008: 'Burkholderia', 80840: 'Burkholderiales', 111527: 'pseudomallei group', 119060: 'Burkholderiaceae', 131567: 'cellular organisms'}	0	0	0	0	0	0	0	0	0	0	0	0	0	0
UUWX01000023.1	1508044964	1	1	0	0	0	0	0	0	0	0	0	0	0	0	0	0	0	0	0	0	0	0	2	2362966	268755	[]	Burkholderia pseudomallei	Proteobacteria	Betaproteobacteria	Burkholderiales	Burkholderiaceae	Burkholderia	Burkholderia pseudomallei	{1: 'root', 2: 'Bacteria', 1224: 'Proteobacteria', 28216: 'Betaproteobacteria', 28450: 'Burkholderia pseudomallei', 32008: 'Burkholderia', 80840: 'Burkholderiales', 111527: 'pseudomallei group', 119060: 'Burkholderiaceae', 131567: 'cellular organisms'}	0	0	0	0	0	0	0	0	0	0	0	0	0	0
UUWU01000083.1	1508036630	1	1	0	0	0	0	0	0	0	0	0	0	0	0	0	0	0	0	0	0	0	0	2	2362963	268755	[]	Burkholderia pseudomallei	Proteobacteria	Betaproteobacteria	Burkholderiales	Burkholderiaceae	Burkholderia	Burkholderia pseudomallei	{1: 'root', 2: 'Bacteria', 1224: 'Proteobacteria', 28216: 'Betaproteobacteria', 28450: 'Burkholderia pseudomallei', 32008: 'Burkholderia', 80840: 'Burkholderiales', 111527: 'pseudomallei group', 119060: 'Burkholderiaceae', 131567: 'cellular organisms'}	0	0	0	0	0	0	0	0	0	0	0	0	0	0
UVMM01000011.1	1508032407	1	1	0	0	0	0	0	0	0	0	0	0	0	0	0	0	0	0	0	0	0	0	2	2352250	268755	[]	Burkholderia pseudomallei	Proteobacteria	Betaproteobacteria	Burkholderiales	Burkholderiaceae	Burkholderia	Burkholderia pseudomallei	{1: 'root', 2: 'Bacteria', 1224: 'Proteobacteria', 28216: 'Betaproteobacteria', 28450: 'Burkholderia pseudomallei', 32008: 'Burkholderia', 80840: 'Burkholderiales', 111527: 'pseudomallei group', 119060: 'Burkholderiaceae', 131567: 'cellular organisms'}	0	0	0	0	0	0	0	0	0	0	0	0	0	0
UUQE01000080.1	1508023946	1	1	0	0	0	0	0	0	0	0	0	0	0	0	0	0	0	0	0	0	0	0	2	2362969	268755	[]	Burkholderia pseudomallei	Proteobacteria	Betaproteobacteria	Burkholderiales	Burkholderiaceae	Burkholderia	Burkholderia pseudomallei	{1: 'root', 2: 'Bacteria', 1224: 'Proteobacteria', 28216: 'Betaproteobacteria', 28450: 'Burkholderia pseudomallei', 32008: 'Burkholderia', 80840: 'Burkholderiales', 111527: 'pseudomallei group', 119060: 'Burkholderiaceae', 131567: 'cellular organisms'}	0	0	0	0	0	0	0	0	0	0	0	0	0	0
UVMS01000015.1	1508019146	1	1	0	0	0	0	0	0	0	0	0	0	0	0	0	0	0	0	0	0	0	0	2	2352257	268755	[]	Burkholderia pseudomallei	Proteobacteria	Betaproteobacteria	Burkholderiales	Burkholderiaceae	Burkholderia	Burkholderia pseudomallei	{1: 'root', 2: 'Bacteria', 1224: 'Proteobacteria', 28216: 'Betaproteobacteria', 28450: 'Burkholderia pseudomallei', 32008: 'Burkholderia', 80840: 'Burkholderiales', 111527: 'pseudomallei group', 119060: 'Burkholderiaceae', 131567: 'cellular organisms'}	0	0	0	0	0	0	0	0	0	0	0	0	0	0
UUYP01000092.1	1508010164	1	1	0	0	0	0	0	0	0	0	0	0	0	0	0	0	0	0	0	0	0	0	2	2363006	268755	[]	Burkholderia pseudomallei	Proteobacteria	Betaproteobacteria	Burkholderiales	Burkholderiaceae	Burkholderia	Burkholderia pseudomallei	{1: 'root', 2: 'Bacteria', 1224: 'Proteobacteria', 28216: 'Betaproteobacteria', 28450: 'Burkholderia pseudomallei', 32008: 'Burkholderia', 80840: 'Burkholderiales', 111527: 'pseudomallei group', 119060: 'Burkholderiaceae', 131567: 'cellular organisms'}	0	0	0	0	0	0	0	0	0	0	0	0	0	0
UUUP01000071.1	1508004097	1	1	0	0	0	0	0	0	0	0	0	0	0	0	0	0	0	0	0	0	0	0	2	2362909	268755	[]	Burkholderia pseudomallei	Proteobacteria	Betaproteobacteria	Burkholderiales	Burkholderiaceae	Burkholderia	Burkholderia pseudomallei	{1: 'root', 2: 'Bacteria', 1224: 'Proteobacteria', 28216: 'Betaproteobacteria', 28450: 'Burkholderia pseudomallei', 32008: 'Burkholderia', 80840: 'Burkholderiales', 111527: 'pseudomallei group', 119060: 'Burkholderiaceae', 131567: 'cellular organisms'}	0	0	0	0	0	0	0	0	0	0	0	0	0	0
UVFW01000082.1	1507997745	1	1	0	0	0	0	0	0	0	0	0	0	0	0	0	0	0	0	0	0	0	0	2	2375158	268755	[]	Burkholderia pseudomallei	Proteobacteria	Betaproteobacteria	Burkholderiales	Burkholderiaceae	Burkholderia	Burkholderia pseudomallei	{1: 'root', 2: 'Bacteria', 1224: 'Proteobacteria', 28216: 'Betaproteobacteria', 28450: 'Burkholderia pseudomallei', 32008: 'Burkholderia', 80840: 'Burkholderiales', 111527: 'pseudomallei group', 119060: 'Burkholderiaceae', 131567: 'cellular organisms'}	0	0	0	0	0	0	0	0	0	0	0	0	0	0
UVDS01000089.1	1507992114	1	1	0	0	0	0	0	0	0	0	0	0	0	0	0	0	0	0	0	0	0	0	2	2352124	268755	[]	Burkholderia pseudomallei	Proteobacteria	Betaproteobacteria	Burkholderiales	Burkholderiaceae	Burkholderia	Burkholderia pseudomallei	{1: 'root', 2: 'Bacteria', 1224: 'Proteobacteria', 28216: 'Betaproteobacteria', 28450: 'Burkholderia pseudomallei', 32008: 'Burkholderia', 80840: 'Burkholderiales', 111527: 'pseudomallei group', 119060: 'Burkholderiaceae', 131567: 'cellular organisms'}	0	0	0	0	0	0	0	0	0	0	0	0	0	0
UVMR01000040.1	1507985411	1	1	0	0	0	0	0	0	0	0	0	0	0	0	0	0	0	0	0	0	0	0	2	2352258	268755	[]	Burkholderia pseudomallei	Proteobacteria	Betaproteobacteria	Burkholderiales	Burkholderiaceae	Burkholderia	Burkholderia pseudomallei	{1: 'root', 2: 'Bacteria', 1224: 'Proteobacteria', 28216: 'Betaproteobacteria', 28450: 'Burkholderia pseudomallei', 32008: 'Burkholderia', 80840: 'Burkholderiales', 111527: 'pseudomallei group', 119060: 'Burkholderiaceae', 131567: 'cellular organisms'}	0	0	0	0	0	0	0	0	0	0	0	0	0	0
UUXE01000032.1	1507981869	1	1	0	0	0	0	0	0	0	0	0	0	0	0	0	0	0	0	0	0	0	0	2	2362974	268755	[]	Burkholderia pseudomallei	Proteobacteria	Betaproteobacteria	Burkholderiales	Burkholderiaceae	Burkholderia	Burkholderia pseudomallei	{1: 'root', 2: 'Bacteria', 1224: 'Proteobacteria', 28216: 'Betaproteobacteria', 28450: 'Burkholderia pseudomallei', 32008: 'Burkholderia', 80840: 'Burkholderiales', 111527: 'pseudomallei group', 119060: 'Burkholderiaceae', 131567: 'cellular organisms'}	0	0	0	0	0	0	0	0	0	0	0	0	0	0
UVEM01000081.1	1507973550	1	1	0	0	0	0	0	0	0	0	0	0	0	0	0	0	0	0	0	0	0	0	2	2352147	268755	[]	Burkholderia pseudomallei	Proteobacteria	Betaproteobacteria	Burkholderiales	Burkholderiaceae	Burkholderia	Burkholderia pseudomallei	{1: 'root', 2: 'Bacteria', 1224: 'Proteobacteria', 28216: 'Betaproteobacteria', 28450: 'Burkholderia pseudomallei', 32008: 'Burkholderia', 80840: 'Burkholderiales', 111527: 'pseudomallei group', 119060: 'Burkholderiaceae', 131567: 'cellular organisms'}	0	0	0	0	0	0	0	0	0	0	0	0	0	0
UVMH01000014.1	1507969394	1	1	0	0	0	0	0	0	0	0	0	0	0	0	0	0	0	0	0	0	0	0	2	2352249	268755	[]	Burkholderia pseudomallei	Proteobacteria	Betaproteobacteria	Burkholderiales	Burkholderiaceae	Burkholderia	Burkholderia pseudomallei	{1: 'root', 2: 'Bacteria', 1224: 'Proteobacteria', 28216: 'Betaproteobacteria', 28450: 'Burkholderia pseudomallei', 32008: 'Burkholderia', 80840: 'Burkholderiales', 111527: 'pseudomallei group', 119060: 'Burkholderiaceae', 131567: 'cellular organisms'}	0	0	0	0	0	0	0	0	0	0	0	0	0	0
UVMQ01000013.1	1507963399	1	1	0	0	0	0	0	0	0	0	0	0	0	0	0	0	0	0	0	0	0	0	2	2352256	268755	[]	Burkholderia pseudomallei	Proteobacteria	Betaproteobacteria	Burkholderiales	Burkholderiaceae	Burkholderia	Burkholderia pseudomallei	{1: 'root', 2: 'Bacteria', 1224: 'Proteobacteria', 28216: 'Betaproteobacteria', 28450: 'Burkholderia pseudomallei', 32008: 'Burkholderia', 80840: 'Burkholderiales', 111527: 'pseudomallei group', 119060: 'Burkholderiaceae', 131567: 'cellular organisms'}	0	0	0	0	0	0	0	0	0	0	0	0	0	0
UVHX01000075.1	1507955002	1	1	0	0	0	0	0	0	0	0	0	0	0	0	0	0	0	0	0	0	0	0	2	2375211	268755	[]	Burkholderia pseudomallei	Proteobacteria	Betaproteobacteria	Burkholderiales	Burkholderiaceae	Burkholderia	Burkholderia pseudomallei	{1: 'root', 2: 'Bacteria', 1224: 'Proteobacteria', 28216: 'Betaproteobacteria', 28450: 'Burkholderia pseudomallei', 32008: 'Burkholderia', 80840: 'Burkholderiales', 111527: 'pseudomallei group', 119060: 'Burkholderiaceae', 131567: 'cellular organisms'}	0	0	0	0	0	0	0	0	0	0	0	0	0	0
UVMP01000013.1	1507950832	1	1	0	0	0	0	0	0	0	0	0	0	0	0	0	0	0	0	0	0	0	0	2	2352253	268755	[]	Burkholderia pseudomallei	Proteobacteria	Betaproteobacteria	Burkholderiales	Burkholderiaceae	Burkholderia	Burkholderia pseudomallei	{1: 'root', 2: 'Bacteria', 1224: 'Proteobacteria', 28216: 'Betaproteobacteria', 28450: 'Burkholderia pseudomallei', 32008: 'Burkholderia', 80840: 'Burkholderiales', 111527: 'pseudomallei group', 119060: 'Burkholderiaceae', 131567: 'cellular organisms'}	0	0	0	0	0	0	0	0	0	0	0	0	0	0
UVDT01000031.1	1507944918	1	1	0	0	0	0	0	0	0	0	0	0	0	0	0	0	0	0	0	0	0	0	2	2352128	268755	[]	Burkholderia pseudomallei	Proteobacteria	Betaproteobacteria	Burkholderiales	Burkholderiaceae	Burkholderia	Burkholderia pseudomallei	{1: 'root', 2: 'Bacteria', 1224: 'Proteobacteria', 28216: 'Betaproteobacteria', 28450: 'Burkholderia pseudomallei', 32008: 'Burkholderia', 80840: 'Burkholderiales', 111527: 'pseudomallei group', 119060: 'Burkholderiaceae', 131567: 'cellular organisms'}	0	0	0	0	0	0	0	0	0	0	0	0	0	0
UVML01000003.1	1507940773	1	1	0	0	0	0	0	0	0	0	0	0	0	0	0	0	0	0	0	0	0	0	2	2352254	268755	[]	Burkholderia pseudomallei	Proteobacteria	Betaproteobacteria	Burkholderiales	Burkholderiaceae	Burkholderia	Burkholderia pseudomallei	{1: 'root', 2: 'Bacteria', 1224: 'Proteobacteria', 28216: 'Betaproteobacteria', 28450: 'Burkholderia pseudomallei', 32008: 'Burkholderia', 80840: 'Burkholderiales', 111527: 'pseudomallei group', 119060: 'Burkholderiaceae', 131567: 'cellular organisms'}	0	0	0	0	0	0	0	0	0	0	0	0	0	0
UUUI01000008.1	1507933910	1	1	0	0	0	0	0	0	0	0	0	0	0	0	0	0	0	0	0	0	0	0	2	2351997	268755	[]	Burkholderia pseudomallei	Proteobacteria	Betaproteobacteria	Burkholderiales	Burkholderiaceae	Burkholderia	Burkholderia pseudomallei	{1: 'root', 2: 'Bacteria', 1224: 'Proteobacteria', 28216: 'Betaproteobacteria', 28450: 'Burkholderia pseudomallei', 32008: 'Burkholderia', 80840: 'Burkholderiales', 111527: 'pseudomallei group', 119060: 'Burkholderiaceae', 131567: 'cellular organisms'}	0	0	0	0	0	0	0	0	0	0	0	0	0	0
UVMO01000013.1	1507926334	1	1	0	0	0	0	0	0	0	0	0	0	0	0	0	0	0	0	0	0	0	0	2	2352252	268755	[]	Burkholderia pseudomallei	Proteobacteria	Betaproteobacteria	Burkholderiales	Burkholderiaceae	Burkholderia	Burkholderia pseudomallei	{1: 'root', 2: 'Bacteria', 1224: 'Proteobacteria', 28216: 'Betaproteobacteria', 28450: 'Burkholderia pseudomallei', 32008: 'Burkholderia', 80840: 'Burkholderiales', 111527: 'pseudomallei group', 119060: 'Burkholderiaceae', 131567: 'cellular organisms'}	0	0	0	0	0	0	0	0	0	0	0	0	0	0
UVOR01000018.1	1507920635	1	1	0	0	0	0	0	0	0	0	0	0	0	0	0	0	0	0	0	0	0	0	2	2357559	268755	[]	Burkholderia pseudomallei	Proteobacteria	Betaproteobacteria	Burkholderiales	Burkholderiaceae	Burkholderia	Burkholderia pseudomallei	{1: 'root', 2: 'Bacteria', 1224: 'Proteobacteria', 28216: 'Betaproteobacteria', 28450: 'Burkholderia pseudomallei', 32008: 'Burkholderia', 80840: 'Burkholderiales', 111527: 'pseudomallei group', 119060: 'Burkholderiaceae', 131567: 'cellular organisms'}	0	0	0	0	0	0	0	0	0	0	0	0	0	0
UUUT01000034.1	1507913434	1	1	0	0	0	0	0	0	0	0	0	0	0	0	0	0	0	0	0	0	0	0	2	2362914	268755	[]	Burkholderia pseudomallei	Proteobacteria	Betaproteobacteria	Burkholderiales	Burkholderiaceae	Burkholderia	Burkholderia pseudomallei	{1: 'root', 2: 'Bacteria', 1224: 'Proteobacteria', 28216: 'Betaproteobacteria', 28450: 'Burkholderia pseudomallei', 32008: 'Burkholderia', 80840: 'Burkholderiales', 111527: 'pseudomallei group', 119060: 'Burkholderiaceae', 131567: 'cellular organisms'}	0	0	0	0	0	0	0	0	0	0	0	0	0	0
UVDN01000032.1	1507907970	1	1	0	0	0	0	0	0	0	0	0	0	0	0	0	0	0	0	0	0	0	0	2	2352123	268755	[]	Burkholderia pseudomallei	Proteobacteria	Betaproteobacteria	Burkholderiales	Burkholderiaceae	Burkholderia	Burkholderia pseudomallei	{1: 'root', 2: 'Bacteria', 1224: 'Proteobacteria', 28216: 'Betaproteobacteria', 28450: 'Burkholderia pseudomallei', 32008: 'Burkholderia', 80840: 'Burkholderiales', 111527: 'pseudomallei group', 119060: 'Burkholderiaceae', 131567: 'cellular organisms'}	0	0	0	0	0	0	0	0	0	0	0	0	0	0
UVDV01000086.1	1507899869	1	1	0	0	0	0	0	0	0	0	0	0	0	0	0	0	0	0	0	0	0	0	2	2352131	268755	[]	Burkholderia pseudomallei	Proteobacteria	Betaproteobacteria	Burkholderiales	Burkholderiaceae	Burkholderia	Burkholderia pseudomallei	{1: 'root', 2: 'Bacteria', 1224: 'Proteobacteria', 28216: 'Betaproteobacteria', 28450: 'Burkholderia pseudomallei', 32008: 'Burkholderia', 80840: 'Burkholderiales', 111527: 'pseudomallei group', 119060: 'Burkholderiaceae', 131567: 'cellular organisms'}	0	0	0	0	0	0	0	0	0	0	0	0	0	0
UUXK01000028.1	1507896025	1	1	0	0	0	0	0	0	0	0	0	0	0	0	0	0	0	0	0	0	0	0	2	2362979	268755	[]	Burkholderia pseudomallei	Proteobacteria	Betaproteobacteria	Burkholderiales	Burkholderiaceae	Burkholderia	Burkholderia pseudomallei	{1: 'root', 2: 'Bacteria', 1224: 'Proteobacteria', 28216: 'Betaproteobacteria', 28450: 'Burkholderia pseudomallei', 32008: 'Burkholderia', 80840: 'Burkholderiales', 111527: 'pseudomallei group', 119060: 'Burkholderiaceae', 131567: 'cellular organisms'}	0	0	0	0	0	0	0	0	0	0	0	0	0	0
UUWW01000089.1	1507887666	1	1	0	0	0	0	0	0	0	0	0	0	0	0	0	0	0	0	0	0	0	0	2	2362973	268755	[]	Burkholderia pseudomallei	Proteobacteria	Betaproteobacteria	Burkholderiales	Burkholderiaceae	Burkholderia	Burkholderia pseudomallei	{1: 'root', 2: 'Bacteria', 1224: 'Proteobacteria', 28216: 'Betaproteobacteria', 28450: 'Burkholderia pseudomallei', 32008: 'Burkholderia', 80840: 'Burkholderiales', 111527: 'pseudomallei group', 119060: 'Burkholderiaceae', 131567: 'cellular organisms'}	0	0	0	0	0	0	0	0	0	0	0	0	0	0
UUUM01000025.1	1507884242	1	1	0	0	0	0	0	0	0	0	0	0	0	0	0	0	0	0	0	0	0	0	2	2362910	268755	[]	Burkholderia pseudomallei	Proteobacteria	Betaproteobacteria	Burkholderiales	Burkholderiaceae	Burkholderia	Burkholderia pseudomallei	{1: 'root', 2: 'Bacteria', 1224: 'Proteobacteria', 28216: 'Betaproteobacteria', 28450: 'Burkholderia pseudomallei', 32008: 'Burkholderia', 80840: 'Burkholderiales', 111527: 'pseudomallei group', 119060: 'Burkholderiaceae', 131567: 'cellular organisms'}	0	0	0	0	0	0	0	0	0	0	0	0	0	0
UVGE01000088.1	1507875523	1	1	0	0	0	0	0	0	0	0	0	0	0	0	0	0	0	0	0	0	0	0	2	2375168	268755	[]	Burkholderia pseudomallei	Proteobacteria	Betaproteobacteria	Burkholderiales	Burkholderiaceae	Burkholderia	Burkholderia pseudomallei	{1: 'root', 2: 'Bacteria', 1224: 'Proteobacteria', 28216: 'Betaproteobacteria', 28450: 'Burkholderia pseudomallei', 32008: 'Burkholderia', 80840: 'Burkholderiales', 111527: 'pseudomallei group', 119060: 'Burkholderiaceae', 131567: 'cellular organisms'}	0	0	0	0	0	0	0	0	0	0	0	0	0	0
UVEN01000080.1	1507869515	1	1	0	0	0	0	0	0	0	0	0	0	0	0	0	0	0	0	0	0	0	0	2	2352146	268755	[]	Burkholderia pseudomallei	Proteobacteria	Betaproteobacteria	Burkholderiales	Burkholderiaceae	Burkholderia	Burkholderia pseudomallei	{1: 'root', 2: 'Bacteria', 1224: 'Proteobacteria', 28216: 'Betaproteobacteria', 28450: 'Burkholderia pseudomallei', 32008: 'Burkholderia', 80840: 'Burkholderiales', 111527: 'pseudomallei group', 119060: 'Burkholderiaceae', 131567: 'cellular organisms'}	0	0	0	0	0	0	0	0	0	0	0	0	0	0
UVMN01000016.1	1507865025	1	1	0	0	0	0	0	0	0	0	0	0	0	0	0	0	0	0	0	0	0	0	2	2352251	268755	[]	Burkholderia pseudomallei	Proteobacteria	Betaproteobacteria	Burkholderiales	Burkholderiaceae	Burkholderia	Burkholderia pseudomallei	{1: 'root', 2: 'Bacteria', 1224: 'Proteobacteria', 28216: 'Betaproteobacteria', 28450: 'Burkholderia pseudomallei', 32008: 'Burkholderia', 80840: 'Burkholderiales', 111527: 'pseudomallei group', 119060: 'Burkholderiaceae', 131567: 'cellular organisms'}	0	0	0	0	0	0	0	0	0	0	0	0	0	0
UUYJ01000008.1	1507861081	1	1	0	0	0	0	0	0	0	0	0	0	0	0	0	0	0	0	0	0	0	0	2	2363007	268755	[]	Burkholderia pseudomallei	Proteobacteria	Betaproteobacteria	Burkholderiales	Burkholderiaceae	Burkholderia	Burkholderia pseudomallei	{1: 'root', 2: 'Bacteria', 1224: 'Proteobacteria', 28216: 'Betaproteobacteria', 28450: 'Burkholderia pseudomallei', 32008: 'Burkholderia', 80840: 'Burkholderiales', 111527: 'pseudomallei group', 119060: 'Burkholderiaceae', 131567: 'cellular organisms'}	0	0	0	0	0	0	0	0	0	0	0	0	0	0
UVOM01000017.1	1507853971	1	1	0	0	0	0	0	0	0	0	0	0	0	0	0	0	0	0	0	0	0	0	2	2357557	268755	[]	Burkholderia pseudomallei	Proteobacteria	Betaproteobacteria	Burkholderiales	Burkholderiaceae	Burkholderia	Burkholderia pseudomallei	{1: 'root', 2: 'Bacteria', 1224: 'Proteobacteria', 28216: 'Betaproteobacteria', 28450: 'Burkholderia pseudomallei', 32008: 'Burkholderia', 80840: 'Burkholderiales', 111527: 'pseudomallei group', 119060: 'Burkholderiaceae', 131567: 'cellular organisms'}	0	0	0	0	0	0	0	0	0	0	0	0	0	0
UUXO01000030.1	1507847301	1	1	0	0	0	0	0	0	0	0	0	0	0	0	0	0	0	0	0	0	0	0	2	2362985	268755	[]	Burkholderia pseudomallei	Proteobacteria	Betaproteobacteria	Burkholderiales	Burkholderiaceae	Burkholderia	Burkholderia pseudomallei	{1: 'root', 2: 'Bacteria', 1224: 'Proteobacteria', 28216: 'Betaproteobacteria', 28450: 'Burkholderia pseudomallei', 32008: 'Burkholderia', 80840: 'Burkholderiales', 111527: 'pseudomallei group', 119060: 'Burkholderiaceae', 131567: 'cellular organisms'}	0	0	0	0	0	0	0	0	0	0	0	0	0	0
UVAM01000033.1	1507840946	1	1	0	0	0	0	0	0	0	0	0	0	0	0	0	0	0	0	0	0	0	0	2	2352063	268755	[]	Burkholderia pseudomallei	Proteobacteria	Betaproteobacteria	Burkholderiales	Burkholderiaceae	Burkholderia	Burkholderia pseudomallei	{1: 'root', 2: 'Bacteria', 1224: 'Proteobacteria', 28216: 'Betaproteobacteria', 28450: 'Burkholderia pseudomallei', 32008: 'Burkholderia', 80840: 'Burkholderiales', 111527: 'pseudomallei group', 119060: 'Burkholderiaceae', 131567: 'cellular organisms'}	0	0	0	0	0	0	0	0	0	0	0	0	0	0
UUXD01000094.1	1507833395	1	1	0	0	0	0	0	0	0	0	0	0	0	0	0	0	0	0	0	0	0	0	2	2362977	268755	[]	Burkholderia pseudomallei	Proteobacteria	Betaproteobacteria	Burkholderiales	Burkholderiaceae	Burkholderia	Burkholderia pseudomallei	{1: 'root', 2: 'Bacteria', 1224: 'Proteobacteria', 28216: 'Betaproteobacteria', 28450: 'Burkholderia pseudomallei', 32008: 'Burkholderia', 80840: 'Burkholderiales', 111527: 'pseudomallei group', 119060: 'Burkholderiaceae', 131567: 'cellular organisms'}	0	0	0	0	0	0	0	0	0	0	0	0	0	0
UUUR01000044.1	1507827815	1	1	0	0	0	0	0	0	0	0	0	0	0	0	0	0	0	0	0	0	0	0	2	2362911	268755	[]	Burkholderia pseudomallei	Proteobacteria	Betaproteobacteria	Burkholderiales	Burkholderiaceae	Burkholderia	Burkholderia pseudomallei	{1: 'root', 2: 'Bacteria', 1224: 'Proteobacteria', 28216: 'Betaproteobacteria', 28450: 'Burkholderia pseudomallei', 32008: 'Burkholderia', 80840: 'Burkholderiales', 111527: 'pseudomallei group', 119060: 'Burkholderiaceae', 131567: 'cellular organisms'}	0	0	0	0	0	0	0	0	0	0	0	0	0	0
UVMK01000007.1	1507821800	1	1	0	0	0	0	0	0	0	0	0	0	0	0	0	0	0	0	0	0	0	0	2	2352255	268755	[]	Burkholderia pseudomallei	Proteobacteria	Betaproteobacteria	Burkholderiales	Burkholderiaceae	Burkholderia	Burkholderia pseudomallei	{1: 'root', 2: 'Bacteria', 1224: 'Proteobacteria', 28216: 'Betaproteobacteria', 28450: 'Burkholderia pseudomallei', 32008: 'Burkholderia', 80840: 'Burkholderiales', 111527: 'pseudomallei group', 119060: 'Burkholderiaceae', 131567: 'cellular organisms'}	0	0	0	0	0	0	0	0	0	0	0	0	0	0
UVDU01000084.1	1507813197	1	1	0	0	0	0	0	0	0	0	0	0	0	0	0	0	0	0	0	0	0	0	2	2352130	268755	[]	Burkholderia pseudomallei	Proteobacteria	Betaproteobacteria	Burkholderiales	Burkholderiaceae	Burkholderia	Burkholderia pseudomallei	{1: 'root', 2: 'Bacteria', 1224: 'Proteobacteria', 28216: 'Betaproteobacteria', 28450: 'Burkholderia pseudomallei', 32008: 'Burkholderia', 80840: 'Burkholderiales', 111527: 'pseudomallei group', 119060: 'Burkholderiaceae', 131567: 'cellular organisms'}	0	0	0	0	0	0	0	0	0	0	0	0	0	0
UUWZ01000097.1	1507807385	1	1	0	0	0	0	0	0	0	0	0	0	0	0	0	0	0	0	0	0	0	0	2	2362968	268755	[]	Burkholderia pseudomallei	Proteobacteria	Betaproteobacteria	Burkholderiales	Burkholderiaceae	Burkholderia	Burkholderia pseudomallei	{1: 'root', 2: 'Bacteria', 1224: 'Proteobacteria', 28216: 'Betaproteobacteria', 28450: 'Burkholderia pseudomallei', 32008: 'Burkholderia', 80840: 'Burkholderiales', 111527: 'pseudomallei group', 119060: 'Burkholderiaceae', 131567: 'cellular organisms'}	0	0	0	0	0	0	0	0	0	0	0	0	0	0
UUXF01000034.1	1507803310	1	1	0	0	0	0	0	0	0	0	0	0	0	0	0	0	0	0	0	0	0	0	2	2362975	268755	[]	Burkholderia pseudomallei	Proteobacteria	Betaproteobacteria	Burkholderiales	Burkholderiaceae	Burkholderia	Burkholderia pseudomallei	{1: 'root', 2: 'Bacteria', 1224: 'Proteobacteria', 28216: 'Betaproteobacteria', 28450: 'Burkholderia pseudomallei', 32008: 'Burkholderia', 80840: 'Burkholderiales', 111527: 'pseudomallei group', 119060: 'Burkholderiaceae', 131567: 'cellular organisms'}	0	0	0	0	0	0	0	0	0	0	0	0	0	0
UVFS01000032.1	1507796922	1	1	0	0	0	0	0	0	0	0	0	0	0	0	0	0	0	0	0	0	0	0	2	2352179	268755	[]	Burkholderia pseudomallei	Proteobacteria	Betaproteobacteria	Burkholderiales	Burkholderiaceae	Burkholderia	Burkholderia pseudomallei	{1: 'root', 2: 'Bacteria', 1224: 'Proteobacteria', 28216: 'Betaproteobacteria', 28450: 'Burkholderia pseudomallei', 32008: 'Burkholderia', 80840: 'Burkholderiales', 111527: 'pseudomallei group', 119060: 'Burkholderiaceae', 131567: 'cellular organisms'}	0	0	0	0	0	0	0	0	0	0	0	0	0	0
UUXM01000079.1	1507788829	1	1	0	0	0	0	0	0	0	0	0	0	0	0	0	0	0	0	0	0	0	0	2	2362981	268755	[]	Burkholderia pseudomallei	Proteobacteria	Betaproteobacteria	Burkholderiales	Burkholderiaceae	Burkholderia	Burkholderia pseudomallei	{1: 'root', 2: 'Bacteria', 1224: 'Proteobacteria', 28216: 'Betaproteobacteria', 28450: 'Burkholderia pseudomallei', 32008: 'Burkholderia', 80840: 'Burkholderiales', 111527: 'pseudomallei group', 119060: 'Burkholderiaceae', 131567: 'cellular organisms'}	0	0	0	0	0	0	0	0	0	0	0	0	0	0
UVCK01000035.1	1507784986	1	1	0	0	0	0	0	0	0	0	0	0	0	0	0	0	0	0	0	0	0	0	2	2352092	268755	[]	Burkholderia pseudomallei	Proteobacteria	Betaproteobacteria	Burkholderiales	Burkholderiaceae	Burkholderia	Burkholderia pseudomallei	{1: 'root', 2: 'Bacteria', 1224: 'Proteobacteria', 28216: 'Betaproteobacteria', 28450: 'Burkholderia pseudomallei', 32008: 'Burkholderia', 80840: 'Burkholderiales', 111527: 'pseudomallei group', 119060: 'Burkholderiaceae', 131567: 'cellular organisms'}	0	0	0	0	0	0	0	0	0	0	0	0	0	0
UUYY01000091.1	1507777088	1	1	0	0	0	0	0	0	0	0	0	0	0	0	0	0	0	0	0	0	0	0	2	2363014	268755	[]	Burkholderia pseudomallei	Proteobacteria	Betaproteobacteria	Burkholderiales	Burkholderiaceae	Burkholderia	Burkholderia pseudomallei	{1: 'root', 2: 'Bacteria', 1224: 'Proteobacteria', 28216: 'Betaproteobacteria', 28450: 'Burkholderia pseudomallei', 32008: 'Burkholderia', 80840: 'Burkholderiales', 111527: 'pseudomallei group', 119060: 'Burkholderiaceae', 131567: 'cellular organisms'}	0	0	0	0	0	0	0	0	0	0	0	0	0	0
UUXC01000011.1	1507774814	1	1	0	0	0	0	0	0	0	0	0	0	0	0	0	0	0	0	0	0	0	0	2	2362970	268755	[]	Burkholderia pseudomallei	Proteobacteria	Betaproteobacteria	Burkholderiales	Burkholderiaceae	Burkholderia	Burkholderia pseudomallei	{1: 'root', 2: 'Bacteria', 1224: 'Proteobacteria', 28216: 'Betaproteobacteria', 28450: 'Burkholderia pseudomallei', 32008: 'Burkholderia', 80840: 'Burkholderiales', 111527: 'pseudomallei group', 119060: 'Burkholderiaceae', 131567: 'cellular organisms'}	0	0	0	0	0	0	0	0	0	0	0	0	0	0
UUWT01000049.1	1507766705	1	1	0	0	0	0	0	0	0	0	0	0	0	0	0	0	0	0	0	0	0	0	2	2362967	268755	[]	Burkholderia pseudomallei	Proteobacteria	Betaproteobacteria	Burkholderiales	Burkholderiaceae	Burkholderia	Burkholderia pseudomallei	{1: 'root', 2: 'Bacteria', 1224: 'Proteobacteria', 28216: 'Betaproteobacteria', 28450: 'Burkholderia pseudomallei', 32008: 'Burkholderia', 80840: 'Burkholderiales', 111527: 'pseudomallei group', 119060: 'Burkholderiaceae', 131567: 'cellular organisms'}	0	0	0	0	0	0	0	0	0	0	0	0	0	0
UUVI01000014.1	1507761845	1	1	0	0	0	0	0	0	0	0	0	0	0	0	0	0	0	0	0	0	0	0	2	2362928	268755	[]	Burkholderia pseudomallei	Proteobacteria	Betaproteobacteria	Burkholderiales	Burkholderiaceae	Burkholderia	Burkholderia pseudomallei	{1: 'root', 2: 'Bacteria', 1224: 'Proteobacteria', 28216: 'Betaproteobacteria', 28450: 'Burkholderia pseudomallei', 32008: 'Burkholderia', 80840: 'Burkholderiales', 111527: 'pseudomallei group', 119060: 'Burkholderiaceae', 131567: 'cellular organisms'}	0	0	0	0	0	0	0	0	0	0	0	0	0	0
UVHS01000029.1	1507754860	1	1	0	0	0	0	0	0	0	0	0	0	0	0	0	0	0	0	0	0	0	0	2	2375206	268755	[]	Burkholderia pseudomallei	Proteobacteria	Betaproteobacteria	Burkholderiales	Burkholderiaceae	Burkholderia	Burkholderia pseudomallei	{1: 'root', 2: 'Bacteria', 1224: 'Proteobacteria', 28216: 'Betaproteobacteria', 28450: 'Burkholderia pseudomallei', 32008: 'Burkholderia', 80840: 'Burkholderiales', 111527: 'pseudomallei group', 119060: 'Burkholderiaceae', 131567: 'cellular organisms'}	0	0	0	0	0	0	0	0	0	0	0	0	0	0
UURF01000028.1	1507748805	1	1	0	0	0	0	0	0	0	0	0	0	0	0	0	0	0	0	0	0	0	0	2	2375145	268755	[]	Burkholderia pseudomallei	Proteobacteria	Betaproteobacteria	Burkholderiales	Burkholderiaceae	Burkholderia	Burkholderia pseudomallei	{1: 'root', 2: 'Bacteria', 1224: 'Proteobacteria', 28216: 'Betaproteobacteria', 28450: 'Burkholderia pseudomallei', 32008: 'Burkholderia', 80840: 'Burkholderiales', 111527: 'pseudomallei group', 119060: 'Burkholderiaceae', 131567: 'cellular organisms'}	0	0	0	0	0	0	0	0	0	0	0	0	0	0
UUYG01000037.1	1507742356	1	1	0	0	0	0	0	0	0	0	0	0	0	0	0	0	0	0	0	0	0	0	2	2363002	268755	[]	Burkholderia pseudomallei	Proteobacteria	Betaproteobacteria	Burkholderiales	Burkholderiaceae	Burkholderia	Burkholderia pseudomallei	{1: 'root', 2: 'Bacteria', 1224: 'Proteobacteria', 28216: 'Betaproteobacteria', 28450: 'Burkholderia pseudomallei', 32008: 'Burkholderia', 80840: 'Burkholderiales', 111527: 'pseudomallei group', 119060: 'Burkholderiaceae', 131567: 'cellular organisms'}	0	0	0	0	0	0	0	0	0	0	0	0	0	0
UUYH01000031.1	1507736696	1	1	0	0	0	0	0	0	0	0	0	0	0	0	0	0	0	0	0	0	0	0	2	2363001	268755	[]	Burkholderia pseudomallei	Proteobacteria	Betaproteobacteria	Burkholderiales	Burkholderiaceae	Burkholderia	Burkholderia pseudomallei	{1: 'root', 2: 'Bacteria', 1224: 'Proteobacteria', 28216: 'Betaproteobacteria', 28450: 'Burkholderia pseudomallei', 32008: 'Burkholderia', 80840: 'Burkholderiales', 111527: 'pseudomallei group', 119060: 'Burkholderiaceae', 131567: 'cellular organisms'}	0	0	0	0	0	0	0	0	0	0	0	0	0	0
UVDX01000035.1	1507730493	1	1	0	0	0	0	0	0	0	0	0	0	0	0	0	0	0	0	0	0	0	0	2	2352132	268755	[]	Burkholderia pseudomallei	Proteobacteria	Betaproteobacteria	Burkholderiales	Burkholderiaceae	Burkholderia	Burkholderia pseudomallei	{1: 'root', 2: 'Bacteria', 1224: 'Proteobacteria', 28216: 'Betaproteobacteria', 28450: 'Burkholderia pseudomallei', 32008: 'Burkholderia', 80840: 'Burkholderiales', 111527: 'pseudomallei group', 119060: 'Burkholderiaceae', 131567: 'cellular organisms'}	0	0	0	0	0	0	0	0	0	0	0	0	0	0
UVEP01000072.1	1507722704	1	1	0	0	0	0	0	0	0	0	0	0	0	0	0	0	0	0	0	0	0	0	2	2352152	268755	[]	Burkholderia pseudomallei	Proteobacteria	Betaproteobacteria	Burkholderiales	Burkholderiaceae	Burkholderia	Burkholderia pseudomallei	{1: 'root', 2: 'Bacteria', 1224: 'Proteobacteria', 28216: 'Betaproteobacteria', 28450: 'Burkholderia pseudomallei', 32008: 'Burkholderia', 80840: 'Burkholderiales', 111527: 'pseudomallei group', 119060: 'Burkholderiaceae', 131567: 'cellular organisms'}	0	0	0	0	0	0	0	0	0	0	0	0	0	0
UUUG01000031.1	1507718972	1	1	0	0	0	0	0	0	0	0	0	0	0	0	0	0	0	0	0	0	0	0	2	2362905	268755	[]	Burkholderia pseudomallei	Proteobacteria	Betaproteobacteria	Burkholderiales	Burkholderiaceae	Burkholderia	Burkholderia pseudomallei	{1: 'root', 2: 'Bacteria', 1224: 'Proteobacteria', 28216: 'Betaproteobacteria', 28450: 'Burkholderia pseudomallei', 32008: 'Burkholderia', 80840: 'Burkholderiales', 111527: 'pseudomallei group', 119060: 'Burkholderiaceae', 131567: 'cellular organisms'}	0	0	0	0	0	0	0	0	0	0	0	0	0	0
UUXZ01000075.1	1507710349	1	1	0	0	0	0	0	0	0	0	0	0	0	0	0	0	0	0	0	0	0	0	2	2362996	268755	[]	Burkholderia pseudomallei	Proteobacteria	Betaproteobacteria	Burkholderiales	Burkholderiaceae	Burkholderia	Burkholderia pseudomallei	{1: 'root', 2: 'Bacteria', 1224: 'Proteobacteria', 28216: 'Betaproteobacteria', 28450: 'Burkholderia pseudomallei', 32008: 'Burkholderia', 80840: 'Burkholderiales', 111527: 'pseudomallei group', 119060: 'Burkholderiaceae', 131567: 'cellular organisms'}	0	0	0	0	0	0	0	0	0	0	0	0	0	0
UVCB01000079.1	1507704658	1	1	0	0	0	0	0	0	0	0	0	0	0	0	0	0	0	0	0	0	0	0	2	2352085	268755	[]	Burkholderia pseudomallei	Proteobacteria	Betaproteobacteria	Burkholderiales	Burkholderiaceae	Burkholderia	Burkholderia pseudomallei	{1: 'root', 2: 'Bacteria', 1224: 'Proteobacteria', 28216: 'Betaproteobacteria', 28450: 'Burkholderia pseudomallei', 32008: 'Burkholderia', 80840: 'Burkholderiales', 111527: 'pseudomallei group', 119060: 'Burkholderiaceae', 131567: 'cellular organisms'}	0	0	0	0	0	0	0	0	0	0	0	0	0	0
UUUK01000081.1	1507698730	1	1	0	0	0	0	0	0	0	0	0	0	0	0	0	0	0	0	0	0	0	0	2	2362906	268755	[]	Burkholderia pseudomallei	Proteobacteria	Betaproteobacteria	Burkholderiales	Burkholderiaceae	Burkholderia	Burkholderia pseudomallei	{1: 'root', 2: 'Bacteria', 1224: 'Proteobacteria', 28216: 'Betaproteobacteria', 28450: 'Burkholderia pseudomallei', 32008: 'Burkholderia', 80840: 'Burkholderiales', 111527: 'pseudomallei group', 119060: 'Burkholderiaceae', 131567: 'cellular organisms'}	0	0	0	0	0	0	0	0	0	0	0	0	0	0
UVCC01000060.1	1507692408	1	1	0	0	0	0	0	0	0	0	0	0	0	0	0	0	0	0	0	0	0	0	2	2352086	268755	[]	Burkholderia pseudomallei	Proteobacteria	Betaproteobacteria	Burkholderiales	Burkholderiaceae	Burkholderia	Burkholderia pseudomallei	{1: 'root', 2: 'Bacteria', 1224: 'Proteobacteria', 28216: 'Betaproteobacteria', 28450: 'Burkholderia pseudomallei', 32008: 'Burkholderia', 80840: 'Burkholderiales', 111527: 'pseudomallei group', 119060: 'Burkholderiaceae', 131567: 'cellular organisms'}	0	0	0	0	0	0	0	0	0	0	0	0	0	0
UUYR01000028.1	1507688740	1	1	0	0	0	0	0	0	0	0	0	0	0	0	0	0	0	0	0	0	0	0	2	2363013	268755	[]	Burkholderia pseudomallei	Proteobacteria	Betaproteobacteria	Burkholderiales	Burkholderiaceae	Burkholderia	Burkholderia pseudomallei	{1: 'root', 2: 'Bacteria', 1224: 'Proteobacteria', 28216: 'Betaproteobacteria', 28450: 'Burkholderia pseudomallei', 32008: 'Burkholderia', 80840: 'Burkholderiales', 111527: 'pseudomallei group', 119060: 'Burkholderiaceae', 131567: 'cellular organisms'}	0	0	0	0	0	0	0	0	0	0	0	0	0	0
UUUL01000033.1	1507682179	1	1	0	0	0	0	0	0	0	0	0	0	0	0	0	0	0	0	0	0	0	0	2	2362908	268755	[]	Burkholderia pseudomallei	Proteobacteria	Betaproteobacteria	Burkholderiales	Burkholderiaceae	Burkholderia	Burkholderia pseudomallei	{1: 'root', 2: 'Bacteria', 1224: 'Proteobacteria', 28216: 'Betaproteobacteria', 28450: 'Burkholderia pseudomallei', 32008: 'Burkholderia', 80840: 'Burkholderiales', 111527: 'pseudomallei group', 119060: 'Burkholderiaceae', 131567: 'cellular organisms'}	0	0	0	0	0	0	0	0	0	0	0	0	0	0
UVEJ01000031.1	1507676263	1	1	0	0	0	0	0	0	0	0	0	0	0	0	0	0	0	0	0	0	0	0	2	2352145	268755	[]	Burkholderia pseudomallei	Proteobacteria	Betaproteobacteria	Burkholderiales	Burkholderiaceae	Burkholderia	Burkholderia pseudomallei	{1: 'root', 2: 'Bacteria', 1224: 'Proteobacteria', 28216: 'Betaproteobacteria', 28450: 'Burkholderia pseudomallei', 32008: 'Burkholderia', 80840: 'Burkholderiales', 111527: 'pseudomallei group', 119060: 'Burkholderiaceae', 131567: 'cellular organisms'}	0	0	0	0	0	0	0	0	0	0	0	0	0	0
UVDR01000036.1	1507670135	1	1	0	0	0	0	0	0	0	0	0	0	0	0	0	0	0	0	0	0	0	0	2	2352127	268755	[]	Burkholderia pseudomallei	Proteobacteria	Betaproteobacteria	Burkholderiales	Burkholderiaceae	Burkholderia	Burkholderia pseudomallei	{1: 'root', 2: 'Bacteria', 1224: 'Proteobacteria', 28216: 'Betaproteobacteria', 28450: 'Burkholderia pseudomallei', 32008: 'Burkholderia', 80840: 'Burkholderiales', 111527: 'pseudomallei group', 119060: 'Burkholderiaceae', 131567: 'cellular organisms'}	0	0	0	0	0	0	0	0	0	0	0	0	0	0
UVEI01000007.1	1507666601	1	1	0	0	0	0	0	0	0	0	0	0	0	0	0	0	0	0	0	0	0	0	2	2352144	268755	[]	Burkholderia pseudomallei	Proteobacteria	Betaproteobacteria	Burkholderiales	Burkholderiaceae	Burkholderia	Burkholderia pseudomallei	{1: 'root', 2: 'Bacteria', 1224: 'Proteobacteria', 28216: 'Betaproteobacteria', 28450: 'Burkholderia pseudomallei', 32008: 'Burkholderia', 80840: 'Burkholderiales', 111527: 'pseudomallei group', 119060: 'Burkholderiaceae', 131567: 'cellular organisms'}	0	0	0	0	0	0	0	0	0	0	0	0	0	0
UUUF01000006.1	1507660095	1	1	0	0	0	0	0	0	0	0	0	0	0	0	0	0	0	0	0	0	0	0	2	2351996	268755	[]	Burkholderia pseudomallei	Proteobacteria	Betaproteobacteria	Burkholderiales	Burkholderiaceae	Burkholderia	Burkholderia pseudomallei	{1: 'root', 2: 'Bacteria', 1224: 'Proteobacteria', 28216: 'Betaproteobacteria', 28450: 'Burkholderia pseudomallei', 32008: 'Burkholderia', 80840: 'Burkholderiales', 111527: 'pseudomallei group', 119060: 'Burkholderiaceae', 131567: 'cellular organisms'}	0	0	0	0	0	0	0	0	0	0	0	0	0	0
UUVJ01000083.1	1507650228	1	1	0	0	0	0	0	0	0	0	0	0	0	0	0	0	0	0	0	0	0	0	2	2362927	268755	[]	Burkholderia pseudomallei	Proteobacteria	Betaproteobacteria	Burkholderiales	Burkholderiaceae	Burkholderia	Burkholderia pseudomallei	{1: 'root', 2: 'Bacteria', 1224: 'Proteobacteria', 28216: 'Betaproteobacteria', 28450: 'Burkholderia pseudomallei', 32008: 'Burkholderia', 80840: 'Burkholderiales', 111527: 'pseudomallei group', 119060: 'Burkholderiaceae', 131567: 'cellular organisms'}	0	0	0	0	0	0	0	0	0	0	0	0	0	0
UVBX01000008.1	1507648285	1	1	0	0	0	0	0	0	0	0	0	0	0	0	0	0	0	0	0	0	0	0	2	2352080	268755	[]	Burkholderia pseudomallei	Proteobacteria	Betaproteobacteria	Burkholderiales	Burkholderiaceae	Burkholderia	Burkholderia pseudomallei	{1: 'root', 2: 'Bacteria', 1224: 'Proteobacteria', 28216: 'Betaproteobacteria', 28450: 'Burkholderia pseudomallei', 32008: 'Burkholderia', 80840: 'Burkholderiales', 111527: 'pseudomallei group', 119060: 'Burkholderiaceae', 131567: 'cellular organisms'}	0	0	0	0	0	0	0	0	0	0	0	0	0	0
UVON01000031.1	1507640405	1	1	0	0	0	0	0	0	0	0	0	0	0	0	0	0	0	0	0	0	0	0	2	2357558	268755	[]	Burkholderia pseudomallei	Proteobacteria	Betaproteobacteria	Burkholderiales	Burkholderiaceae	Burkholderia	Burkholderia pseudomallei	{1: 'root', 2: 'Bacteria', 1224: 'Proteobacteria', 28216: 'Betaproteobacteria', 28450: 'Burkholderia pseudomallei', 32008: 'Burkholderia', 80840: 'Burkholderiales', 111527: 'pseudomallei group', 119060: 'Burkholderiaceae', 131567: 'cellular organisms'}	0	0	0	0	0	0	0	0	0	0	0	0	0	0
UVCA01000069.1	1507632239	1	1	0	0	0	0	0	0	0	0	0	0	0	0	0	0	0	0	0	0	0	0	2	2352084	268755	[]	Burkholderia pseudomallei	Proteobacteria	Betaproteobacteria	Burkholderiales	Burkholderiaceae	Burkholderia	Burkholderia pseudomallei	{1: 'root', 2: 'Bacteria', 1224: 'Proteobacteria', 28216: 'Betaproteobacteria', 28450: 'Burkholderia pseudomallei', 32008: 'Burkholderia', 80840: 'Burkholderiales', 111527: 'pseudomallei group', 119060: 'Burkholderiaceae', 131567: 'cellular organisms'}	0	0	0	0	0	0	0	0	0	0	0	0	0	0
UVBY01000035.1	1507627432	1	1	0	0	0	0	0	0	0	0	0	0	0	0	0	0	0	0	0	0	0	0	2	2352079	268755	[]	Burkholderia pseudomallei	Proteobacteria	Betaproteobacteria	Burkholderiales	Burkholderiaceae	Burkholderia	Burkholderia pseudomallei	{1: 'root', 2: 'Bacteria', 1224: 'Proteobacteria', 28216: 'Betaproteobacteria', 28450: 'Burkholderia pseudomallei', 32008: 'Burkholderia', 80840: 'Burkholderiales', 111527: 'pseudomallei group', 119060: 'Burkholderiaceae', 131567: 'cellular organisms'}	0	0	0	0	0	0	0	0	0	0	0	0	0	0
UVHW01000010.1	1507623795	1	1	0	0	0	0	0	0	0	0	0	0	0	0	0	0	0	0	0	0	0	0	2	2375212	268755	[]	Burkholderia pseudomallei	Proteobacteria	Betaproteobacteria	Burkholderiales	Burkholderiaceae	Burkholderia	Burkholderia pseudomallei	{1: 'root', 2: 'Bacteria', 1224: 'Proteobacteria', 28216: 'Betaproteobacteria', 28450: 'Burkholderia pseudomallei', 32008: 'Burkholderia', 80840: 'Burkholderiales', 111527: 'pseudomallei group', 119060: 'Burkholderiaceae', 131567: 'cellular organisms'}	0	0	0	0	0	0	0	0	0	0	0	0	0	0
UVDP01000078.1	1507614144	1	1	0	0	0	0	0	0	0	0	0	0	0	0	0	0	0	0	0	0	0	0	2	2352126	268755	[]	Burkholderia pseudomallei	Proteobacteria	Betaproteobacteria	Burkholderiales	Burkholderiaceae	Burkholderia	Burkholderia pseudomallei	{1: 'root', 2: 'Bacteria', 1224: 'Proteobacteria', 28216: 'Betaproteobacteria', 28450: 'Burkholderia pseudomallei', 32008: 'Burkholderia', 80840: 'Burkholderiales', 111527: 'pseudomallei group', 119060: 'Burkholderiaceae', 131567: 'cellular organisms'}	0	0	0	0	0	0	0	0	0	0	0	0	0	0
UVBT01000026.1	1507610505	1	1	0	0	0	0	0	0	0	0	0	0	0	0	0	0	0	0	0	0	0	0	2	2352077	268755	[]	Burkholderia pseudomallei	Proteobacteria	Betaproteobacteria	Burkholderiales	Burkholderiaceae	Burkholderia	Burkholderia pseudomallei	{1: 'root', 2: 'Bacteria', 1224: 'Proteobacteria', 28216: 'Betaproteobacteria', 28450: 'Burkholderia pseudomallei', 32008: 'Burkholderia', 80840: 'Burkholderiales', 111527: 'pseudomallei group', 119060: 'Burkholderiaceae', 131567: 'cellular organisms'}	0	0	0	0	0	0	0	0	0	0	0	0	0	0
UVFV01000069.1	1507601844	1	1	0	0	0	0	0	0	0	0	0	0	0	0	0	0	0	0	0	0	0	0	2	2375160	268755	[]	Burkholderia pseudomallei	Proteobacteria	Betaproteobacteria	Burkholderiales	Burkholderiaceae	Burkholderia	Burkholderia pseudomallei	{1: 'root', 2: 'Bacteria', 1224: 'Proteobacteria', 28216: 'Betaproteobacteria', 28450: 'Burkholderia pseudomallei', 32008: 'Burkholderia', 80840: 'Burkholderiales', 111527: 'pseudomallei group', 119060: 'Burkholderiaceae', 131567: 'cellular organisms'}	0	0	0	0	0	0	0	0	0	0	0	0	0	0
UUXR01000073.1	1507595958	1	1	0	0	0	0	0	0	0	0	0	0	0	0	0	0	0	0	0	0	0	0	2	2362986	268755	[]	Burkholderia pseudomallei	Proteobacteria	Betaproteobacteria	Burkholderiales	Burkholderiaceae	Burkholderia	Burkholderia pseudomallei	{1: 'root', 2: 'Bacteria', 1224: 'Proteobacteria', 28216: 'Betaproteobacteria', 28450: 'Burkholderia pseudomallei', 32008: 'Burkholderia', 80840: 'Burkholderiales', 111527: 'pseudomallei group', 119060: 'Burkholderiaceae', 131567: 'cellular organisms'}	0	0	0	0	0	0	0	0	0	0	0	0	0	0
UVCH01000034.1	1507591906	1	1	0	0	0	0	0	0	0	0	0	0	0	0	0	0	0	0	0	0	0	0	2	2352088	268755	[]	Burkholderia pseudomallei	Proteobacteria	Betaproteobacteria	Burkholderiales	Burkholderiaceae	Burkholderia	Burkholderia pseudomallei	{1: 'root', 2: 'Bacteria', 1224: 'Proteobacteria', 28216: 'Betaproteobacteria', 28450: 'Burkholderia pseudomallei', 32008: 'Burkholderia', 80840: 'Burkholderiales', 111527: 'pseudomallei group', 119060: 'Burkholderiaceae', 131567: 'cellular organisms'}	0	0	0	0	0	0	0	0	0	0	0	0	0	0
UVKH01000065.1	1507584041	1	1	0	0	0	0	0	0	0	0	0	0	0	0	0	0	0	0	0	0	0	0	2	2352190	268755	[]	Burkholderia pseudomallei	Proteobacteria	Betaproteobacteria	Burkholderiales	Burkholderiaceae	Burkholderia	Burkholderia pseudomallei	{1: 'root', 2: 'Bacteria', 1224: 'Proteobacteria', 28216: 'Betaproteobacteria', 28450: 'Burkholderia pseudomallei', 32008: 'Burkholderia', 80840: 'Burkholderiales', 111527: 'pseudomallei group', 119060: 'Burkholderiaceae', 131567: 'cellular organisms'}	0	0	0	0	0	0	0	0	0	0	0	0	0	0
UVEQ01000034.1	1507579424	1	1	0	0	0	0	0	0	0	0	0	0	0	0	0	0	0	0	0	0	0	0	2	2352151	268755	[]	Burkholderia pseudomallei	Proteobacteria	Betaproteobacteria	Burkholderiales	Burkholderiaceae	Burkholderia	Burkholderia pseudomallei	{1: 'root', 2: 'Bacteria', 1224: 'Proteobacteria', 28216: 'Betaproteobacteria', 28450: 'Burkholderia pseudomallei', 32008: 'Burkholderia', 80840: 'Burkholderiales', 111527: 'pseudomallei group', 119060: 'Burkholderiaceae', 131567: 'cellular organisms'}	0	0	0	0	0	0	0	0	0	0	0	0	0	0
UUVF01000009.1	1507573872	1	1	0	0	0	0	0	0	0	0	0	0	0	0	0	0	0	0	0	0	0	0	2	2362924	268755	[]	Burkholderia pseudomallei	Proteobacteria	Betaproteobacteria	Burkholderiales	Burkholderiaceae	Burkholderia	Burkholderia pseudomallei	{1: 'root', 2: 'Bacteria', 1224: 'Proteobacteria', 28216: 'Betaproteobacteria', 28450: 'Burkholderia pseudomallei', 32008: 'Burkholderia', 80840: 'Burkholderiales', 111527: 'pseudomallei group', 119060: 'Burkholderiaceae', 131567: 'cellular organisms'}	0	0	0	0	0	0	0	0	0	0	0	0	0	0
UVHY01000010.1	1507568164	1	1	0	0	0	0	0	0	0	0	0	0	0	0	0	0	0	0	0	0	0	0	2	2375213	268755	[]	Burkholderia pseudomallei	Proteobacteria	Betaproteobacteria	Burkholderiales	Burkholderiaceae	Burkholderia	Burkholderia pseudomallei	{1: 'root', 2: 'Bacteria', 1224: 'Proteobacteria', 28216: 'Betaproteobacteria', 28450: 'Burkholderia pseudomallei', 32008: 'Burkholderia', 80840: 'Burkholderiales', 111527: 'pseudomallei group', 119060: 'Burkholderiaceae', 131567: 'cellular organisms'}	0	0	0	0	0	0	0	0	0	0	0	0	0	0
UUYE01000037.1	1507559944	1	1	0	0	0	0	0	0	0	0	0	0	0	0	0	0	0	0	0	0	0	0	2	2363000	268755	[]	Burkholderia pseudomallei	Proteobacteria	Betaproteobacteria	Burkholderiales	Burkholderiaceae	Burkholderia	Burkholderia pseudomallei	{1: 'root', 2: 'Bacteria', 1224: 'Proteobacteria', 28216: 'Betaproteobacteria', 28450: 'Burkholderia pseudomallei', 32008: 'Burkholderia', 80840: 'Burkholderiales', 111527: 'pseudomallei group', 119060: 'Burkholderiaceae', 131567: 'cellular organisms'}	0	0	0	0	0	0	0	0	0	0	0	0	0	0
UUXG01000030.1	1507554862	1	1	0	0	0	0	0	0	0	0	0	0	0	0	0	0	0	0	0	0	0	0	2	2362976	268755	[]	Burkholderia pseudomallei	Proteobacteria	Betaproteobacteria	Burkholderiales	Burkholderiaceae	Burkholderia	Burkholderia pseudomallei	{1: 'root', 2: 'Bacteria', 1224: 'Proteobacteria', 28216: 'Betaproteobacteria', 28450: 'Burkholderia pseudomallei', 32008: 'Burkholderia', 80840: 'Burkholderiales', 111527: 'pseudomallei group', 119060: 'Burkholderiaceae', 131567: 'cellular organisms'}	0	0	0	0	0	0	0	0	0	0	0	0	0	0
UVPE01000075.1	1507546384	1	1	0	0	0	0	0	0	0	0	0	0	0	0	0	0	0	0	0	0	0	0	2	2357577	268755	[]	Burkholderia pseudomallei	Proteobacteria	Betaproteobacteria	Burkholderiales	Burkholderiaceae	Burkholderia	Burkholderia pseudomallei	{1: 'root', 2: 'Bacteria', 1224: 'Proteobacteria', 28216: 'Betaproteobacteria', 28450: 'Burkholderia pseudomallei', 32008: 'Burkholderia', 80840: 'Burkholderiales', 111527: 'pseudomallei group', 119060: 'Burkholderiaceae', 131567: 'cellular organisms'}	0	0	0	0	0	0	0	0	0	0	0	0	0	0
UVOQ01000007.1	1507544636	1	1	0	0	0	0	0	0	0	0	0	0	0	0	0	0	0	0	0	0	0	0	2	2357560	268755	[]	Burkholderia pseudomallei	Proteobacteria	Betaproteobacteria	Burkholderiales	Burkholderiaceae	Burkholderia	Burkholderia pseudomallei	{1: 'root', 2: 'Bacteria', 1224: 'Proteobacteria', 28216: 'Betaproteobacteria', 28450: 'Burkholderia pseudomallei', 32008: 'Burkholderia', 80840: 'Burkholderiales', 111527: 'pseudomallei group', 119060: 'Burkholderiaceae', 131567: 'cellular organisms'}	0	0	0	0	0	0	0	0	0	0	0	0	0	0
UUYO01000076.1	1507534798	1	1	0	0	0	0	0	0	0	0	0	0	0	0	0	0	0	0	0	0	0	0	2	2363009	268755	[]	Burkholderia pseudomallei	Proteobacteria	Betaproteobacteria	Burkholderiales	Burkholderiaceae	Burkholderia	Burkholderia pseudomallei	{1: 'root', 2: 'Bacteria', 1224: 'Proteobacteria', 28216: 'Betaproteobacteria', 28450: 'Burkholderia pseudomallei', 32008: 'Burkholderia', 80840: 'Burkholderiales', 111527: 'pseudomallei group', 119060: 'Burkholderiaceae', 131567: 'cellular organisms'}	0	0	0	0	0	0	0	0	0	0	0	0	0	0
UUVE01000076.1	1507528614	1	1	0	0	0	0	0	0	0	0	0	0	0	0	0	0	0	0	0	0	0	0	2	2362926	268755	[]	Burkholderia pseudomallei	Proteobacteria	Betaproteobacteria	Burkholderiales	Burkholderiaceae	Burkholderia	Burkholderia pseudomallei	{1: 'root', 2: 'Bacteria', 1224: 'Proteobacteria', 28216: 'Betaproteobacteria', 28450: 'Burkholderia pseudomallei', 32008: 'Burkholderia', 80840: 'Burkholderiales', 111527: 'pseudomallei group', 119060: 'Burkholderiaceae', 131567: 'cellular organisms'}	0	0	0	0	0	0	0	0	0	0	0	0	0	0
UVPM01000008.1	1507526280	1	1	0	0	0	0	0	0	0	0	0	0	0	0	0	0	0	0	0	0	0	0	2	2357584	268755	[]	Burkholderia pseudomallei	Proteobacteria	Betaproteobacteria	Burkholderiales	Burkholderiaceae	Burkholderia	Burkholderia pseudomallei	{1: 'root', 2: 'Bacteria', 1224: 'Proteobacteria', 28216: 'Betaproteobacteria', 28450: 'Burkholderia pseudomallei', 32008: 'Burkholderia', 80840: 'Burkholderiales', 111527: 'pseudomallei group', 119060: 'Burkholderiaceae', 131567: 'cellular organisms'}	0	0	0	0	0	0	0	0	0	0	0	0	0	0
UVEK01000038.1	1507517601	1	1	0	0	0	0	0	0	0	0	0	0	0	0	0	0	0	0	0	0	0	0	2	2352149	268755	[]	Burkholderia pseudomallei	Proteobacteria	Betaproteobacteria	Burkholderiales	Burkholderiaceae	Burkholderia	Burkholderia pseudomallei	{1: 'root', 2: 'Bacteria', 1224: 'Proteobacteria', 28216: 'Betaproteobacteria', 28450: 'Burkholderia pseudomallei', 32008: 'Burkholderia', 80840: 'Burkholderiales', 111527: 'pseudomallei group', 119060: 'Burkholderiaceae', 131567: 'cellular organisms'}	0	0	0	0	0	0	0	0	0	0	0	0	0	0
UUUQ01000002.1	1507515542	1	1	0	0	0	0	0	0	0	0	0	0	0	0	0	0	0	0	0	0	0	0	2	2362912	268755	[]	Burkholderia pseudomallei	Proteobacteria	Betaproteobacteria	Burkholderiales	Burkholderiaceae	Burkholderia	Burkholderia pseudomallei	{1: 'root', 2: 'Bacteria', 1224: 'Proteobacteria', 28216: 'Betaproteobacteria', 28450: 'Burkholderia pseudomallei', 32008: 'Burkholderia', 80840: 'Burkholderiales', 111527: 'pseudomallei group', 119060: 'Burkholderiaceae', 131567: 'cellular organisms'}	0	0	0	0	0	0	0	0	0	0	0	0	0	0
UUVB01000029.1	1507506740	1	1	0	0	0	0	0	0	0	0	0	0	0	0	0	0	0	0	0	0	0	0	2	2362919	268755	[]	Burkholderia pseudomallei	Proteobacteria	Betaproteobacteria	Burkholderiales	Burkholderiaceae	Burkholderia	Burkholderia pseudomallei	{1: 'root', 2: 'Bacteria', 1224: 'Proteobacteria', 28216: 'Betaproteobacteria', 28450: 'Burkholderia pseudomallei', 32008: 'Burkholderia', 80840: 'Burkholderiales', 111527: 'pseudomallei group', 119060: 'Burkholderiaceae', 131567: 'cellular organisms'}	0	0	0	0	0	0	0	0	0	0	0	0	0	0
UUUX01000084.1	1507498585	1	1	0	0	0	0	0	0	0	0	0	0	0	0	0	0	0	0	0	0	0	0	2	2362917	268755	[]	Burkholderia pseudomallei	Proteobacteria	Betaproteobacteria	Burkholderiales	Burkholderiaceae	Burkholderia	Burkholderia pseudomallei	{1: 'root', 2: 'Bacteria', 1224: 'Proteobacteria', 28216: 'Betaproteobacteria', 28450: 'Burkholderia pseudomallei', 32008: 'Burkholderia', 80840: 'Burkholderiales', 111527: 'pseudomallei group', 119060: 'Burkholderiaceae', 131567: 'cellular organisms'}	0	0	0	0	0	0	0	0	0	0	0	0	0	0
UVES01000011.1	1507495650	1	1	0	0	0	0	0	0	0	0	0	0	0	0	0	0	0	0	0	0	0	0	2	2352155	268755	[]	Burkholderia pseudomallei	Proteobacteria	Betaproteobacteria	Burkholderiales	Burkholderiaceae	Burkholderia	Burkholderia pseudomallei	{1: 'root', 2: 'Bacteria', 1224: 'Proteobacteria', 28216: 'Betaproteobacteria', 28450: 'Burkholderia pseudomallei', 32008: 'Burkholderia', 80840: 'Burkholderiales', 111527: 'pseudomallei group', 119060: 'Burkholderiaceae', 131567: 'cellular organisms'}	0	0	0	0	0	0	0	0	0	0	0	0	0	0
UVKC01000068.1	1507486398	1	1	0	0	0	0	0	0	0	0	0	0	0	0	0	0	0	0	0	0	0	0	2	2352183	268755	[]	Burkholderia pseudomallei	Proteobacteria	Betaproteobacteria	Burkholderiales	Burkholderiaceae	Burkholderia	Burkholderia pseudomallei	{1: 'root', 2: 'Bacteria', 1224: 'Proteobacteria', 28216: 'Betaproteobacteria', 28450: 'Burkholderia pseudomallei', 32008: 'Burkholderia', 80840: 'Burkholderiales', 111527: 'pseudomallei group', 119060: 'Burkholderiaceae', 131567: 'cellular organisms'}	0	0	0	0	0	0	0	0	0	0	0	0	0	0
UUXS01000009.1	1507484514	1	1	0	0	0	0	0	0	0	0	0	0	0	0	0	0	0	0	0	0	0	0	2	2362989	268755	[]	Burkholderia pseudomallei	Proteobacteria	Betaproteobacteria	Burkholderiales	Burkholderiaceae	Burkholderia	Burkholderia pseudomallei	{1: 'root', 2: 'Bacteria', 1224: 'Proteobacteria', 28216: 'Betaproteobacteria', 28450: 'Burkholderia pseudomallei', 32008: 'Burkholderia', 80840: 'Burkholderiales', 111527: 'pseudomallei group', 119060: 'Burkholderiaceae', 131567: 'cellular organisms'}	0	0	0	0	0	0	0	0	0	0	0	0	0	0
UVEV01000039.1	1507475075	1	1	0	0	0	0	0	0	0	0	0	0	0	0	0	0	0	0	0	0	0	0	2	2352159	268755	[]	Burkholderia pseudomallei	Proteobacteria	Betaproteobacteria	Burkholderiales	Burkholderiaceae	Burkholderia	Burkholderia pseudomallei	{1: 'root', 2: 'Bacteria', 1224: 'Proteobacteria', 28216: 'Betaproteobacteria', 28450: 'Burkholderia pseudomallei', 32008: 'Burkholderia', 80840: 'Burkholderiales', 111527: 'pseudomallei group', 119060: 'Burkholderiaceae', 131567: 'cellular organisms'}	0	0	0	0	0	0	0	0	0	0	0	0	0	0
UUUV01000039.1	1507469582	1	1	0	0	0	0	0	0	0	0	0	0	0	0	0	0	0	0	0	0	0	0	2	2362921	268755	[]	Burkholderia pseudomallei	Proteobacteria	Betaproteobacteria	Burkholderiales	Burkholderiaceae	Burkholderia	Burkholderia pseudomallei	{1: 'root', 2: 'Bacteria', 1224: 'Proteobacteria', 28216: 'Betaproteobacteria', 28450: 'Burkholderia pseudomallei', 32008: 'Burkholderia', 80840: 'Burkholderiales', 111527: 'pseudomallei group', 119060: 'Burkholderiaceae', 131567: 'cellular organisms'}	0	0	0	0	0	0	0	0	0	0	0	0	0	0
UVPP01000072.1	1507462334	1	1	0	0	0	0	0	0	0	0	0	0	0	0	0	0	0	0	0	0	0	0	2	2357585	268755	[]	Burkholderia pseudomallei	Proteobacteria	Betaproteobacteria	Burkholderiales	Burkholderiaceae	Burkholderia	Burkholderia pseudomallei	{1: 'root', 2: 'Bacteria', 1224: 'Proteobacteria', 28216: 'Betaproteobacteria', 28450: 'Burkholderia pseudomallei', 32008: 'Burkholderia', 80840: 'Burkholderiales', 111527: 'pseudomallei group', 119060: 'Burkholderiaceae', 131567: 'cellular organisms'}	0	0	0	0	0	0	0	0	0	0	0	0	0	0
UUVS01000059.1	1507456349	1	1	0	0	0	0	0	0	0	0	0	0	0	0	0	0	0	0	0	0	0	0	2	2362942	268755	[]	Burkholderia pseudomallei	Proteobacteria	Betaproteobacteria	Burkholderiales	Burkholderiaceae	Burkholderia	Burkholderia pseudomallei	{1: 'root', 2: 'Bacteria', 1224: 'Proteobacteria', 28216: 'Betaproteobacteria', 28450: 'Burkholderia pseudomallei', 32008: 'Burkholderia', 80840: 'Burkholderiales', 111527: 'pseudomallei group', 119060: 'Burkholderiaceae', 131567: 'cellular organisms'}	0	0	0	0	0	0	0	0	0	0	0	0	0	0
UVEH01000034.1	1507451709	1	1	0	0	0	0	0	0	0	0	0	0	0	0	0	0	0	0	0	0	0	0	2	2352143	268755	[]	Burkholderia pseudomallei	Proteobacteria	Betaproteobacteria	Burkholderiales	Burkholderiaceae	Burkholderia	Burkholderia pseudomallei	{1: 'root', 2: 'Bacteria', 1224: 'Proteobacteria', 28216: 'Betaproteobacteria', 28450: 'Burkholderia pseudomallei', 32008: 'Burkholderia', 80840: 'Burkholderiales', 111527: 'pseudomallei group', 119060: 'Burkholderiaceae', 131567: 'cellular organisms'}	0	0	0	0	0	0	0	0	0	0	0	0	0	0
UUYT01000069.1	1507444308	1	1	0	0	0	0	0	0	0	0	0	0	0	0	0	0	0	0	0	0	0	0	2	2363010	268755	[]	Burkholderia pseudomallei	Proteobacteria	Betaproteobacteria	Burkholderiales	Burkholderiaceae	Burkholderia	Burkholderia pseudomallei	{1: 'root', 2: 'Bacteria', 1224: 'Proteobacteria', 28216: 'Betaproteobacteria', 28450: 'Burkholderia pseudomallei', 32008: 'Burkholderia', 80840: 'Burkholderiales', 111527: 'pseudomallei group', 119060: 'Burkholderiaceae', 131567: 'cellular organisms'}	0	0	0	0	0	0	0	0	0	0	0	0	0	0
UVOK01000008.1	1507442539	1	1	0	0	0	0	0	0	0	0	0	0	0	0	0	0	0	0	0	0	0	0	2	2357556	268755	[]	Burkholderia pseudomallei	Proteobacteria	Betaproteobacteria	Burkholderiales	Burkholderiaceae	Burkholderia	Burkholderia pseudomallei	{1: 'root', 2: 'Bacteria', 1224: 'Proteobacteria', 28216: 'Betaproteobacteria', 28450: 'Burkholderia pseudomallei', 32008: 'Burkholderia', 80840: 'Burkholderiales', 111527: 'pseudomallei group', 119060: 'Burkholderiaceae', 131567: 'cellular organisms'}	0	0	0	0	0	0	0	0	0	0	0	0	0	0
UVFJ01000068.1	1507432266	1	1	0	0	0	0	0	0	0	0	0	0	0	0	0	0	0	0	0	0	0	0	2	2352170	268755	[]	Burkholderia pseudomallei	Proteobacteria	Betaproteobacteria	Burkholderiales	Burkholderiaceae	Burkholderia	Burkholderia pseudomallei	{1: 'root', 2: 'Bacteria', 1224: 'Proteobacteria', 28216: 'Betaproteobacteria', 28450: 'Burkholderia pseudomallei', 32008: 'Burkholderia', 80840: 'Burkholderiales', 111527: 'pseudomallei group', 119060: 'Burkholderiaceae', 131567: 'cellular organisms'}	0	0	0	0	0	0	0	0	0	0	0	0	0	0
UUXJ01000082.1	1507426899	1	1	0	0	0	0	0	0	0	0	0	0	0	0	0	0	0	0	0	0	0	0	2	2362978	268755	[]	Burkholderia pseudomallei	Proteobacteria	Betaproteobacteria	Burkholderiales	Burkholderiaceae	Burkholderia	Burkholderia pseudomallei	{1: 'root', 2: 'Bacteria', 1224: 'Proteobacteria', 28216: 'Betaproteobacteria', 28450: 'Burkholderia pseudomallei', 32008: 'Burkholderia', 80840: 'Burkholderiales', 111527: 'pseudomallei group', 119060: 'Burkholderiaceae', 131567: 'cellular organisms'}	0	0	0	0	0	0	0	0	0	0	0	0	0	0
UVOW01000056.1	1507421184	1	1	0	0	0	0	0	0	0	0	0	0	0	0	0	0	0	0	0	0	0	0	2	2357569	268755	[]	Burkholderia pseudomallei	Proteobacteria	Betaproteobacteria	Burkholderiales	Burkholderiaceae	Burkholderia	Burkholderia pseudomallei	{1: 'root', 2: 'Bacteria', 1224: 'Proteobacteria', 28216: 'Betaproteobacteria', 28450: 'Burkholderia pseudomallei', 32008: 'Burkholderia', 80840: 'Burkholderiales', 111527: 'pseudomallei group', 119060: 'Burkholderiaceae', 131567: 'cellular organisms'}	0	0	0	0	0	0	0	0	0	0	0	0	0	0
UVFP01000032.1	1507415975	1	1	0	0	0	0	0	0	0	0	0	0	0	0	0	0	0	0	0	0	0	0	2	2352177	268755	[]	Burkholderia pseudomallei	Proteobacteria	Betaproteobacteria	Burkholderiales	Burkholderiaceae	Burkholderia	Burkholderia pseudomallei	{1: 'root', 2: 'Bacteria', 1224: 'Proteobacteria', 28216: 'Betaproteobacteria', 28450: 'Burkholderia pseudomallei', 32008: 'Burkholderia', 80840: 'Burkholderiales', 111527: 'pseudomallei group', 119060: 'Burkholderiaceae', 131567: 'cellular organisms'}	0	0	0	0	0	0	0	0	0	0	0	0	0	0
UUYA01000013.1	1507411444	1	1	0	0	0	0	0	0	0	0	0	0	0	0	0	0	0	0	0	0	0	0	2	2362995	268755	[]	Burkholderia pseudomallei	Proteobacteria	Betaproteobacteria	Burkholderiales	Burkholderiaceae	Burkholderia	Burkholderia pseudomallei	{1: 'root', 2: 'Bacteria', 1224: 'Proteobacteria', 28216: 'Betaproteobacteria', 28450: 'Burkholderia pseudomallei', 32008: 'Burkholderia', 80840: 'Burkholderiales', 111527: 'pseudomallei group', 119060: 'Burkholderiaceae', 131567: 'cellular organisms'}	0	0	0	0	0	0	0	0	0	0	0	0	0	0
UUYF01000033.1	1507404356	1	1	0	0	0	0	0	0	0	0	0	0	0	0	0	0	0	0	0	0	0	0	2	2362999	268755	[]	Burkholderia pseudomallei	Proteobacteria	Betaproteobacteria	Burkholderiales	Burkholderiaceae	Burkholderia	Burkholderia pseudomallei	{1: 'root', 2: 'Bacteria', 1224: 'Proteobacteria', 28216: 'Betaproteobacteria', 28450: 'Burkholderia pseudomallei', 32008: 'Burkholderia', 80840: 'Burkholderiales', 111527: 'pseudomallei group', 119060: 'Burkholderiaceae', 131567: 'cellular organisms'}	0	0	0	0	0	0	0	0	0	0	0	0	0	0
UUUO01000070.1	1507396416	1	1	0	0	0	0	0	0	0	0	0	0	0	0	0	0	0	0	0	0	0	0	2	2362907	268755	[]	Burkholderia pseudomallei	Proteobacteria	Betaproteobacteria	Burkholderiales	Burkholderiaceae	Burkholderia	Burkholderia pseudomallei	{1: 'root', 2: 'Bacteria', 1224: 'Proteobacteria', 28216: 'Betaproteobacteria', 28450: 'Burkholderia pseudomallei', 32008: 'Burkholderia', 80840: 'Burkholderiales', 111527: 'pseudomallei group', 119060: 'Burkholderiaceae', 131567: 'cellular organisms'}	0	0	0	0	0	0	0	0	0	0	0	0	0	0
UUYZ01000074.1	1507390550	1	1	0	0	0	0	0	0	0	0	0	0	0	0	0	0	0	0	0	0	0	0	2	2363016	268755	[]	Burkholderia pseudomallei	Proteobacteria	Betaproteobacteria	Burkholderiales	Burkholderiaceae	Burkholderia	Burkholderia pseudomallei	{1: 'root', 2: 'Bacteria', 1224: 'Proteobacteria', 28216: 'Betaproteobacteria', 28450: 'Burkholderia pseudomallei', 32008: 'Burkholderia', 80840: 'Burkholderiales', 111527: 'pseudomallei group', 119060: 'Burkholderiaceae', 131567: 'cellular organisms'}	0	0	0	0	0	0	0	0	0	0	0	0	0	0
UVKD01000068.1	1507384306	1	1	0	0	0	0	0	0	0	0	0	0	0	0	0	0	0	0	0	0	0	0	2	2352184	268755	[]	Burkholderia pseudomallei	Proteobacteria	Betaproteobacteria	Burkholderiales	Burkholderiaceae	Burkholderia	Burkholderia pseudomallei	{1: 'root', 2: 'Bacteria', 1224: 'Proteobacteria', 28216: 'Betaproteobacteria', 28450: 'Burkholderia pseudomallei', 32008: 'Burkholderia', 80840: 'Burkholderiales', 111527: 'pseudomallei group', 119060: 'Burkholderiaceae', 131567: 'cellular organisms'}	0	0	0	0	0	0	0	0	0	0	0	0	0	0
UVOY01000072.1	1507378615	1	1	0	0	0	0	0	0	0	0	0	0	0	0	0	0	0	0	0	0	0	0	2	2357568	268755	[]	Burkholderia pseudomallei	Proteobacteria	Betaproteobacteria	Burkholderiales	Burkholderiaceae	Burkholderia	Burkholderia pseudomallei	{1: 'root', 2: 'Bacteria', 1224: 'Proteobacteria', 28216: 'Betaproteobacteria', 28450: 'Burkholderia pseudomallei', 32008: 'Burkholderia', 80840: 'Burkholderiales', 111527: 'pseudomallei group', 119060: 'Burkholderiaceae', 131567: 'cellular organisms'}	0	0	0	0	0	0	0	0	0	0	0	0	0	0
UVHR01000012.1	1507375906	1	1	0	0	0	0	0	0	0	0	0	0	0	0	0	0	0	0	0	0	0	0	2	2375208	268755	[]	Burkholderia pseudomallei	Proteobacteria	Betaproteobacteria	Burkholderiales	Burkholderiaceae	Burkholderia	Burkholderia pseudomallei	{1: 'root', 2: 'Bacteria', 1224: 'Proteobacteria', 28216: 'Betaproteobacteria', 28450: 'Burkholderia pseudomallei', 32008: 'Burkholderia', 80840: 'Burkholderiales', 111527: 'pseudomallei group', 119060: 'Burkholderiaceae', 131567: 'cellular organisms'}	0	0	0	0	0	0	0	0	0	0	0	0	0	0
UUVD01000024.1	1507368942	1	1	0	0	0	0	0	0	0	0	0	0	0	0	0	0	0	0	0	0	0	0	2	2362925	268755	[]	Burkholderia pseudomallei	Proteobacteria	Betaproteobacteria	Burkholderiales	Burkholderiaceae	Burkholderia	Burkholderia pseudomallei	{1: 'root', 2: 'Bacteria', 1224: 'Proteobacteria', 28216: 'Betaproteobacteria', 28450: 'Burkholderia pseudomallei', 32008: 'Burkholderia', 80840: 'Burkholderiales', 111527: 'pseudomallei group', 119060: 'Burkholderiaceae', 131567: 'cellular organisms'}	0	0	0	0	0	0	0	0	0	0	0	0	0	0
UVJV01000008.1	1507364391	1	1	0	0	0	0	0	0	0	0	0	0	0	0	0	0	0	0	0	0	0	0	2	2375217	268755	[]	Burkholderia pseudomallei	Proteobacteria	Betaproteobacteria	Burkholderiales	Burkholderiaceae	Burkholderia	Burkholderia pseudomallei	{1: 'root', 2: 'Bacteria', 1224: 'Proteobacteria', 28216: 'Betaproteobacteria', 28450: 'Burkholderia pseudomallei', 32008: 'Burkholderia', 80840: 'Burkholderiales', 111527: 'pseudomallei group', 119060: 'Burkholderiaceae', 131567: 'cellular organisms'}	0	0	0	0	0	0	0	0	0	0	0	0	0	0
UVCG01000013.1	1507357208	1	1	0	0	0	0	0	0	0	0	0	0	0	0	0	0	0	0	0	0	0	0	2	2352091	268755	[]	Burkholderia pseudomallei	Proteobacteria	Betaproteobacteria	Burkholderiales	Burkholderiaceae	Burkholderia	Burkholderia pseudomallei	{1: 'root', 2: 'Bacteria', 1224: 'Proteobacteria', 28216: 'Betaproteobacteria', 28450: 'Burkholderia pseudomallei', 32008: 'Burkholderia', 80840: 'Burkholderiales', 111527: 'pseudomallei group', 119060: 'Burkholderiaceae', 131567: 'cellular organisms'}	0	0	0	0	0	0	0	0	0	0	0	0	0	0
UVBJ01000038.1	1507349680	1	1	0	0	0	0	0	0	0	0	0	0	0	0	0	0	0	0	0	0	0	0	2	2352070	268755	[]	Burkholderia pseudomallei	Proteobacteria	Betaproteobacteria	Burkholderiales	Burkholderiaceae	Burkholderia	Burkholderia pseudomallei	{1: 'root', 2: 'Bacteria', 1224: 'Proteobacteria', 28216: 'Betaproteobacteria', 28450: 'Burkholderia pseudomallei', 32008: 'Burkholderia', 80840: 'Burkholderiales', 111527: 'pseudomallei group', 119060: 'Burkholderiaceae', 131567: 'cellular organisms'}	0	0	0	0	0	0	0	0	0	0	0	0	0	0
UVFD01000067.1	1507342344	1	1	0	0	0	0	0	0	0	0	0	0	0	0	0	0	0	0	0	0	0	0	2	2352165	268755	[]	Burkholderia pseudomallei	Proteobacteria	Betaproteobacteria	Burkholderiales	Burkholderiaceae	Burkholderia	Burkholderia pseudomallei	{1: 'root', 2: 'Bacteria', 1224: 'Proteobacteria', 28216: 'Betaproteobacteria', 28450: 'Burkholderia pseudomallei', 32008: 'Burkholderia', 80840: 'Burkholderiales', 111527: 'pseudomallei group', 119060: 'Burkholderiaceae', 131567: 'cellular organisms'}	0	0	0	0	0	0	0	0	0	0	0	0	0	0
UVJB01000004.1	1507340641	1	1	0	0	0	0	0	0	0	0	0	0	0	0	0	0	0	0	0	0	0	0	2	2363053	268755	[]	Burkholderia pseudomallei	Proteobacteria	Betaproteobacteria	Burkholderiales	Burkholderiaceae	Burkholderia	Burkholderia pseudomallei	{1: 'root', 2: 'Bacteria', 1224: 'Proteobacteria', 28216: 'Betaproteobacteria', 28450: 'Burkholderia pseudomallei', 32008: 'Burkholderia', 80840: 'Burkholderiales', 111527: 'pseudomallei group', 119060: 'Burkholderiaceae', 131567: 'cellular organisms'}	0	0	0	0	0	0	0	0	0	0	0	0	0	0
UVGM01000072.1	1507330306	1	1	0	0	0	0	0	0	0	0	0	0	0	0	0	0	0	0	0	0	0	0	2	2375176	268755	[]	Burkholderia pseudomallei	Proteobacteria	Betaproteobacteria	Burkholderiales	Burkholderiaceae	Burkholderia	Burkholderia pseudomallei	{1: 'root', 2: 'Bacteria', 1224: 'Proteobacteria', 28216: 'Betaproteobacteria', 28450: 'Burkholderia pseudomallei', 32008: 'Burkholderia', 80840: 'Burkholderiales', 111527: 'pseudomallei group', 119060: 'Burkholderiaceae', 131567: 'cellular organisms'}	0	0	0	0	0	0	0	0	0	0	0	0	0	0
UUYM01000028.1	1507325908	1	1	0	0	0	0	0	0	0	0	0	0	0	0	0	0	0	0	0	0	0	0	2	2363003	268755	[]	Burkholderia pseudomallei	Proteobacteria	Betaproteobacteria	Burkholderiales	Burkholderiaceae	Burkholderia	Burkholderia pseudomallei	{1: 'root', 2: 'Bacteria', 1224: 'Proteobacteria', 28216: 'Betaproteobacteria', 28450: 'Burkholderia pseudomallei', 32008: 'Burkholderia', 80840: 'Burkholderiales', 111527: 'pseudomallei group', 119060: 'Burkholderiaceae', 131567: 'cellular organisms'}	0	0	0	0	0	0	0	0	0	0	0	0	0	0
UVOL01000003.1	1507323097	1	1	0	0	0	0	0	0	0	0	0	0	0	0	0	0	0	0	0	0	0	0	2	2357554	268755	[]	Burkholderia pseudomallei	Proteobacteria	Betaproteobacteria	Burkholderiales	Burkholderiaceae	Burkholderia	Burkholderia pseudomallei	{1: 'root', 2: 'Bacteria', 1224: 'Proteobacteria', 28216: 'Betaproteobacteria', 28450: 'Burkholderia pseudomallei', 32008: 'Burkholderia', 80840: 'Burkholderiales', 111527: 'pseudomallei group', 119060: 'Burkholderiaceae', 131567: 'cellular organisms'}	0	0	0	0	0	0	0	0	0	0	0	0	0	0
UUXY01000036.1	1507313787	1	1	0	0	0	0	0	0	0	0	0	0	0	0	0	0	0	0	0	0	0	0	2	2362993	268755	[]	Burkholderia pseudomallei	Proteobacteria	Betaproteobacteria	Burkholderiales	Burkholderiaceae	Burkholderia	Burkholderia pseudomallei	{1: 'root', 2: 'Bacteria', 1224: 'Proteobacteria', 28216: 'Betaproteobacteria', 28450: 'Burkholderia pseudomallei', 32008: 'Burkholderia', 80840: 'Burkholderiales', 111527: 'pseudomallei group', 119060: 'Burkholderiaceae', 131567: 'cellular organisms'}	0	0	0	0	0	0	0	0	0	0	0	0	0	0
UVOJ01000007.1	1507310543	1	1	0	0	0	0	0	0	0	0	0	0	0	0	0	0	0	0	0	0	0	0	2	2357555	268755	[]	Burkholderia pseudomallei	Proteobacteria	Betaproteobacteria	Burkholderiales	Burkholderiaceae	Burkholderia	Burkholderia pseudomallei	{1: 'root', 2: 'Bacteria', 1224: 'Proteobacteria', 28216: 'Betaproteobacteria', 28450: 'Burkholderia pseudomallei', 32008: 'Burkholderia', 80840: 'Burkholderiales', 111527: 'pseudomallei group', 119060: 'Burkholderiaceae', 131567: 'cellular organisms'}	0	0	0	0	0	0	0	0	0	0	0	0	0	0
UVFA01000046.1	1507301011	1	1	0	0	0	0	0	0	0	0	0	0	0	0	0	0	0	0	0	0	0	0	2	2352164	268755	[]	Burkholderia pseudomallei	Proteobacteria	Betaproteobacteria	Burkholderiales	Burkholderiaceae	Burkholderia	Burkholderia pseudomallei	{1: 'root', 2: 'Bacteria', 1224: 'Proteobacteria', 28216: 'Betaproteobacteria', 28450: 'Burkholderia pseudomallei', 32008: 'Burkholderia', 80840: 'Burkholderiales', 111527: 'pseudomallei group', 119060: 'Burkholderiaceae', 131567: 'cellular organisms'}	0	0	0	0	0	0	0	0	0	0	0	0	0	0
UVCJ01000040.1	1507295379	1	1	0	0	0	0	0	0	0	0	0	0	0	0	0	0	0	0	0	0	0	0	2	2352093	268755	[]	Burkholderia pseudomallei	Proteobacteria	Betaproteobacteria	Burkholderiales	Burkholderiaceae	Burkholderia	Burkholderia pseudomallei	{1: 'root', 2: 'Bacteria', 1224: 'Proteobacteria', 28216: 'Betaproteobacteria', 28450: 'Burkholderia pseudomallei', 32008: 'Burkholderia', 80840: 'Burkholderiales', 111527: 'pseudomallei group', 119060: 'Burkholderiaceae', 131567: 'cellular organisms'}	0	0	0	0	0	0	0	0	0	0	0	0	0	0
UUYN01000014.1	1507291495	1	1	0	0	0	0	0	0	0	0	0	0	0	0	0	0	0	0	0	0	0	0	2	2363008	268755	[]	Burkholderia pseudomallei	Proteobacteria	Betaproteobacteria	Burkholderiales	Burkholderiaceae	Burkholderia	Burkholderia pseudomallei	{1: 'root', 2: 'Bacteria', 1224: 'Proteobacteria', 28216: 'Betaproteobacteria', 28450: 'Burkholderia pseudomallei', 32008: 'Burkholderia', 80840: 'Burkholderiales', 111527: 'pseudomallei group', 119060: 'Burkholderiaceae', 131567: 'cellular organisms'}	0	0	0	0	0	0	0	0	0	0	0	0	0	0
UVHZ01000008.1	1507286038	1	1	0	0	0	0	0	0	0	0	0	0	0	0	0	0	0	0	0	0	0	0	2	2363020	268755	[]	Burkholderia pseudomallei	Proteobacteria	Betaproteobacteria	Burkholderiales	Burkholderiaceae	Burkholderia	Burkholderia pseudomallei	{1: 'root', 2: 'Bacteria', 1224: 'Proteobacteria', 28216: 'Betaproteobacteria', 28450: 'Burkholderia pseudomallei', 32008: 'Burkholderia', 80840: 'Burkholderiales', 111527: 'pseudomallei group', 119060: 'Burkholderiaceae', 131567: 'cellular organisms'}	0	0	0	0	0	0	0	0	0	0	0	0	0	0
UUWR01000080.1	1507277005	1	1	0	0	0	0	0	0	0	0	0	0	0	0	0	0	0	0	0	0	0	0	2	2362964	268755	[]	Burkholderia pseudomallei	Proteobacteria	Betaproteobacteria	Burkholderiales	Burkholderiaceae	Burkholderia	Burkholderia pseudomallei	{1: 'root', 2: 'Bacteria', 1224: 'Proteobacteria', 28216: 'Betaproteobacteria', 28450: 'Burkholderia pseudomallei', 32008: 'Burkholderia', 80840: 'Burkholderiales', 111527: 'pseudomallei group', 119060: 'Burkholderiaceae', 131567: 'cellular organisms'}	0	0	0	0	0	0	0	0	0	0	0	0	0	0
UVKE01000050.1	1507270784	1	1	0	0	0	0	0	0	0	0	0	0	0	0	0	0	0	0	0	0	0	0	2	2352186	268755	[]	Burkholderia pseudomallei	Proteobacteria	Betaproteobacteria	Burkholderiales	Burkholderiaceae	Burkholderia	Burkholderia pseudomallei	{1: 'root', 2: 'Bacteria', 1224: 'Proteobacteria', 28216: 'Betaproteobacteria', 28450: 'Burkholderia pseudomallei', 32008: 'Burkholderia', 80840: 'Burkholderiales', 111527: 'pseudomallei group', 119060: 'Burkholderiaceae', 131567: 'cellular organisms'}	0	0	0	0	0	0	0	0	0	0	0	0	0	0
UUXI01000034.1	1507266510	1	1	0	0	0	0	0	0	0	0	0	0	0	0	0	0	0	0	0	0	0	0	2	2362983	268755	[]	Burkholderia pseudomallei	Proteobacteria	Betaproteobacteria	Burkholderiales	Burkholderiaceae	Burkholderia	Burkholderia pseudomallei	{1: 'root', 2: 'Bacteria', 1224: 'Proteobacteria', 28216: 'Betaproteobacteria', 28450: 'Burkholderia pseudomallei', 32008: 'Burkholderia', 80840: 'Burkholderiales', 111527: 'pseudomallei group', 119060: 'Burkholderiaceae', 131567: 'cellular organisms'}	0	0	0	0	0	0	0	0	0	0	0	0	0	0
UVFT01000035.1	1507259654	1	1	0	0	0	0	0	0	0	0	0	0	0	0	0	0	0	0	0	0	0	0	2	2352181	268755	[]	Burkholderia pseudomallei	Proteobacteria	Betaproteobacteria	Burkholderiales	Burkholderiaceae	Burkholderia	Burkholderia pseudomallei	{1: 'root', 2: 'Bacteria', 1224: 'Proteobacteria', 28216: 'Betaproteobacteria', 28450: 'Burkholderia pseudomallei', 32008: 'Burkholderia', 80840: 'Burkholderiales', 111527: 'pseudomallei group', 119060: 'Burkholderiaceae', 131567: 'cellular organisms'}	0	0	0	0	0	0	0	0	0	0	0	0	0	0
UVOP01000071.1	1507252565	1	1	0	0	0	0	0	0	0	0	0	0	0	0	0	0	0	0	0	0	0	0	2	2357563	268755	[]	Burkholderia pseudomallei	Proteobacteria	Betaproteobacteria	Burkholderiales	Burkholderiaceae	Burkholderia	Burkholderia pseudomallei	{1: 'root', 2: 'Bacteria', 1224: 'Proteobacteria', 28216: 'Betaproteobacteria', 28450: 'Burkholderia pseudomallei', 32008: 'Burkholderia', 80840: 'Burkholderiales', 111527: 'pseudomallei group', 119060: 'Burkholderiaceae', 131567: 'cellular organisms'}	0	0	0	0	0	0	0	0	0	0	0	0	0	0
UVKB01000024.1	1507248318	1	1	0	0	0	0	0	0	0	0	0	0	0	0	0	0	0	0	0	0	0	0	2	2352182	268755	[]	Burkholderia pseudomallei	Proteobacteria	Betaproteobacteria	Burkholderiales	Burkholderiaceae	Burkholderia	Burkholderia pseudomallei	{1: 'root', 2: 'Bacteria', 1224: 'Proteobacteria', 28216: 'Betaproteobacteria', 28450: 'Burkholderia pseudomallei', 32008: 'Burkholderia', 80840: 'Burkholderiales', 111527: 'pseudomallei group', 119060: 'Burkholderiaceae', 131567: 'cellular organisms'}	0	0	0	0	0	0	0	0	0	0	0	0	0	0
UUUW01000065.1	1507240517	1	1	0	0	0	0	0	0	0	0	0	0	0	0	0	0	0	0	0	0	0	0	2	2362915	268755	[]	Burkholderia pseudomallei	Proteobacteria	Betaproteobacteria	Burkholderiales	Burkholderiaceae	Burkholderia	Burkholderia pseudomallei	{1: 'root', 2: 'Bacteria', 1224: 'Proteobacteria', 28216: 'Betaproteobacteria', 28450: 'Burkholderia pseudomallei', 32008: 'Burkholderia', 80840: 'Burkholderiales', 111527: 'pseudomallei group', 119060: 'Burkholderiaceae', 131567: 'cellular organisms'}	0	0	0	0	0	0	0	0	0	0	0	0	0	0
UVFC01000035.1	1507235867	1	1	0	0	0	0	0	0	0	0	0	0	0	0	0	0	0	0	0	0	0	0	2	2352163	268755	[]	Burkholderia pseudomallei	Proteobacteria	Betaproteobacteria	Burkholderiales	Burkholderiaceae	Burkholderia	Burkholderia pseudomallei	{1: 'root', 2: 'Bacteria', 1224: 'Proteobacteria', 28216: 'Betaproteobacteria', 28450: 'Burkholderia pseudomallei', 32008: 'Burkholderia', 80840: 'Burkholderiales', 111527: 'pseudomallei group', 119060: 'Burkholderiaceae', 131567: 'cellular organisms'}	0	0	0	0	0	0	0	0	0	0	0	0	0	0
UVEL01000023.1	1507230636	1	1	0	0	0	0	0	0	0	0	0	0	0	0	0	0	0	0	0	0	0	0	2	2352150	268755	[]	Burkholderia pseudomallei	Proteobacteria	Betaproteobacteria	Burkholderiales	Burkholderiaceae	Burkholderia	Burkholderia pseudomallei	{1: 'root', 2: 'Bacteria', 1224: 'Proteobacteria', 28216: 'Betaproteobacteria', 28450: 'Burkholderia pseudomallei', 32008: 'Burkholderia', 80840: 'Burkholderiales', 111527: 'pseudomallei group', 119060: 'Burkholderiaceae', 131567: 'cellular organisms'}	0	0	0	0	0	0	0	0	0	0	0	0	0	0
UUZF01000034.1	1507223979	1	1	0	0	0	0	0	0	0	0	0	0	0	0	0	0	0	0	0	0	0	0	2	2363018	268755	[]	Burkholderia pseudomallei	Proteobacteria	Betaproteobacteria	Burkholderiales	Burkholderiaceae	Burkholderia	Burkholderia pseudomallei	{1: 'root', 2: 'Bacteria', 1224: 'Proteobacteria', 28216: 'Betaproteobacteria', 28450: 'Burkholderia pseudomallei', 32008: 'Burkholderia', 80840: 'Burkholderiales', 111527: 'pseudomallei group', 119060: 'Burkholderiaceae', 131567: 'cellular organisms'}	0	0	0	0	0	0	0	0	0	0	0	0	0	0
UVIY01000005.1	1507220453	1	1	0	0	0	0	0	0	0	0	0	0	0	0	0	0	0	0	0	0	0	0	2	2363050	268755	[]	Burkholderia pseudomallei	Proteobacteria	Betaproteobacteria	Burkholderiales	Burkholderiaceae	Burkholderia	Burkholderia pseudomallei	{1: 'root', 2: 'Bacteria', 1224: 'Proteobacteria', 28216: 'Betaproteobacteria', 28450: 'Burkholderia pseudomallei', 32008: 'Burkholderia', 80840: 'Burkholderiales', 111527: 'pseudomallei group', 119060: 'Burkholderiaceae', 131567: 'cellular organisms'}	0	0	0	0	0	0	0	0	0	0	0	0	0	0
UVOU01000073.1	1507210627	1	1	0	0	0	0	0	0	0	0	0	0	0	0	0	0	0	0	0	0	0	0	2	2357566	268755	[]	Burkholderia pseudomallei	Proteobacteria	Betaproteobacteria	Burkholderiales	Burkholderiaceae	Burkholderia	Burkholderia pseudomallei	{1: 'root', 2: 'Bacteria', 1224: 'Proteobacteria', 28216: 'Betaproteobacteria', 28450: 'Burkholderia pseudomallei', 32008: 'Burkholderia', 80840: 'Burkholderiales', 111527: 'pseudomallei group', 119060: 'Burkholderiaceae', 131567: 'cellular organisms'}	0	0	0	0	0	0	0	0	0	0	0	0	0	0
UURH01000014.1	1507207466	1	1	0	0	0	0	0	0	0	0	0	0	0	0	0	0	0	0	0	0	0	0	2	2375146	268755	[]	Burkholderia pseudomallei	Proteobacteria	Betaproteobacteria	Burkholderiales	Burkholderiaceae	Burkholderia	Burkholderia pseudomallei	{1: 'root', 2: 'Bacteria', 1224: 'Proteobacteria', 28216: 'Betaproteobacteria', 28450: 'Burkholderia pseudomallei', 32008: 'Burkholderia', 80840: 'Burkholderiales', 111527: 'pseudomallei group', 119060: 'Burkholderiaceae', 131567: 'cellular organisms'}	0	0	0	0	0	0	0	0	0	0	0	0	0	0
UUZJ01000062.1	1507198482	1	1	0	0	0	0	0	0	0	0	0	0	0	0	0	0	0	0	0	0	0	0	2	2352008	268755	[]	Burkholderia pseudomallei	Proteobacteria	Betaproteobacteria	Burkholderiales	Burkholderiaceae	Burkholderia	Burkholderia pseudomallei	{1: 'root', 2: 'Bacteria', 1224: 'Proteobacteria', 28216: 'Betaproteobacteria', 28450: 'Burkholderia pseudomallei', 32008: 'Burkholderia', 80840: 'Burkholderiales', 111527: 'pseudomallei group', 119060: 'Burkholderiaceae', 131567: 'cellular organisms'}	0	0	0	0	0	0	0	0	0	0	0	0	0	0
UUXW01000030.1	1507194786	1	1	0	0	0	0	0	0	0	0	0	0	0	0	0	0	0	0	0	0	0	0	2	2362991	268755	[]	Burkholderia pseudomallei	Proteobacteria	Betaproteobacteria	Burkholderiales	Burkholderiaceae	Burkholderia	Burkholderia pseudomallei	{1: 'root', 2: 'Bacteria', 1224: 'Proteobacteria', 28216: 'Betaproteobacteria', 28450: 'Burkholderia pseudomallei', 32008: 'Burkholderia', 80840: 'Burkholderiales', 111527: 'pseudomallei group', 119060: 'Burkholderiaceae', 131567: 'cellular organisms'}	0	0	0	0	0	0	0	0	0	0	0	0	0	0
UVBM01000029.1	1507189274	1	1	0	0	0	0	0	0	0	0	0	0	0	0	0	0	0	0	0	0	0	0	2	2352067	268755	[]	Burkholderia pseudomallei	Proteobacteria	Betaproteobacteria	Burkholderiales	Burkholderiaceae	Burkholderia	Burkholderia pseudomallei	{1: 'root', 2: 'Bacteria', 1224: 'Proteobacteria', 28216: 'Betaproteobacteria', 28450: 'Burkholderia pseudomallei', 32008: 'Burkholderia', 80840: 'Burkholderiales', 111527: 'pseudomallei group', 119060: 'Burkholderiaceae', 131567: 'cellular organisms'}	0	0	0	0	0	0	0	0	0	0	0	0	0	0
UUXN01000037.1	1507174947	1	1	0	0	0	0	0	0	0	0	0	0	0	0	0	0	0	0	0	0	0	0	2	2362984	268755	[]	Burkholderia pseudomallei	Proteobacteria	Betaproteobacteria	Burkholderiales	Burkholderiaceae	Burkholderia	Burkholderia pseudomallei	{1: 'root', 2: 'Bacteria', 1224: 'Proteobacteria', 28216: 'Betaproteobacteria', 28450: 'Burkholderia pseudomallei', 32008: 'Burkholderia', 80840: 'Burkholderiales', 111527: 'pseudomallei group', 119060: 'Burkholderiaceae', 131567: 'cellular organisms'}	0	0	0	0	0	0	0	0	0	0	0	0	0	0
UUSB01000054.1	1507166934	1	1	0	0	0	0	0	0	0	0	0	0	0	0	0	0	0	0	0	0	0	0	2	2375150	268755	[]	Burkholderia pseudomallei	Proteobacteria	Betaproteobacteria	Burkholderiales	Burkholderiaceae	Burkholderia	Burkholderia pseudomallei	{1: 'root', 2: 'Bacteria', 1224: 'Proteobacteria', 28216: 'Betaproteobacteria', 28450: 'Burkholderia pseudomallei', 32008: 'Burkholderia', 80840: 'Burkholderiales', 111527: 'pseudomallei group', 119060: 'Burkholderiaceae', 131567: 'cellular organisms'}	0	0	0	0	0	0	0	0	0	0	0	0	0	0
UVEC01000030.1	1507163079	1	1	0	0	0	0	0	0	0	0	0	0	0	0	0	0	0	0	0	0	0	0	2	2352138	268755	[]	Burkholderia pseudomallei	Proteobacteria	Betaproteobacteria	Burkholderiales	Burkholderiaceae	Burkholderia	Burkholderia pseudomallei	{1: 'root', 2: 'Bacteria', 1224: 'Proteobacteria', 28216: 'Betaproteobacteria', 28450: 'Burkholderia pseudomallei', 32008: 'Burkholderia', 80840: 'Burkholderiales', 111527: 'pseudomallei group', 119060: 'Burkholderiaceae', 131567: 'cellular organisms'}	0	0	0	0	0	0	0	0	0	0	0	0	0	0
UUXV01000040.1	1507156473	1	1	0	0	0	0	0	0	0	0	0	0	0	0	0	0	0	0	0	0	0	0	2	2362994	268755	[]	Burkholderia pseudomallei	Proteobacteria	Betaproteobacteria	Burkholderiales	Burkholderiaceae	Burkholderia	Burkholderia pseudomallei	{1: 'root', 2: 'Bacteria', 1224: 'Proteobacteria', 28216: 'Betaproteobacteria', 28450: 'Burkholderia pseudomallei', 32008: 'Burkholderia', 80840: 'Burkholderiales', 111527: 'pseudomallei group', 119060: 'Burkholderiaceae', 131567: 'cellular organisms'}	0	0	0	0	0	0	0	0	0	0	0	0	0	0
UUYW01000049.1	1507149564	1	1	0	0	0	0	0	0	0	0	0	0	0	0	0	0	0	0	0	0	0	0	2	2363019	268755	[]	Burkholderia pseudomallei	Proteobacteria	Betaproteobacteria	Burkholderiales	Burkholderiaceae	Burkholderia	Burkholderia pseudomallei	{1: 'root', 2: 'Bacteria', 1224: 'Proteobacteria', 28216: 'Betaproteobacteria', 28450: 'Burkholderia pseudomallei', 32008: 'Burkholderia', 80840: 'Burkholderiales', 111527: 'pseudomallei group', 119060: 'Burkholderiaceae', 131567: 'cellular organisms'}	0	0	0	0	0	0	0	0	0	0	0	0	0	0
UVBQ01000041.1	1507144486	1	1	0	0	0	0	0	0	0	0	0	0	0	0	0	0	0	0	0	0	0	0	2	2352074	268755	[]	Burkholderia pseudomallei	Proteobacteria	Betaproteobacteria	Burkholderiales	Burkholderiaceae	Burkholderia	Burkholderia pseudomallei	{1: 'root', 2: 'Bacteria', 1224: 'Proteobacteria', 28216: 'Betaproteobacteria', 28450: 'Burkholderia pseudomallei', 32008: 'Burkholderia', 80840: 'Burkholderiales', 111527: 'pseudomallei group', 119060: 'Burkholderiaceae', 131567: 'cellular organisms'}	0	0	0	0	0	0	0	0	0	0	0	0	0	0
UVFN01000014.1	1507140168	1	1	0	0	0	0	0	0	0	0	0	0	0	0	0	0	0	0	0	0	0	0	2	2352175	268755	[]	Burkholderia pseudomallei	Proteobacteria	Betaproteobacteria	Burkholderiales	Burkholderiaceae	Burkholderia	Burkholderia pseudomallei	{1: 'root', 2: 'Bacteria', 1224: 'Proteobacteria', 28216: 'Betaproteobacteria', 28450: 'Burkholderia pseudomallei', 32008: 'Burkholderia', 80840: 'Burkholderiales', 111527: 'pseudomallei group', 119060: 'Burkholderiaceae', 131567: 'cellular organisms'}	0	0	0	0	0	0	0	0	0	0	0	0	0	0
UUVT01000066.1	1507131088	1	1	0	0	0	0	0	0	0	0	0	0	0	0	0	0	0	0	0	0	0	0	2	2362935	268755	[]	Burkholderia pseudomallei	Proteobacteria	Betaproteobacteria	Burkholderiales	Burkholderiaceae	Burkholderia	Burkholderia pseudomallei	{1: 'root', 2: 'Bacteria', 1224: 'Proteobacteria', 28216: 'Betaproteobacteria', 28450: 'Burkholderia pseudomallei', 32008: 'Burkholderia', 80840: 'Burkholderiales', 111527: 'pseudomallei group', 119060: 'Burkholderiaceae', 131567: 'cellular organisms'}	0	0	0	0	0	0	0	0	0	0	0	0	0	0
UUZB01000071.1	1507125162	1	1	0	0	0	0	0	0	0	0	0	0	0	0	0	0	0	0	0	0	0	0	2	2363017	268755	[]	Burkholderia pseudomallei	Proteobacteria	Betaproteobacteria	Burkholderiales	Burkholderiaceae	Burkholderia	Burkholderia pseudomallei	{1: 'root', 2: 'Bacteria', 1224: 'Proteobacteria', 28216: 'Betaproteobacteria', 28450: 'Burkholderia pseudomallei', 32008: 'Burkholderia', 80840: 'Burkholderiales', 111527: 'pseudomallei group', 119060: 'Burkholderiaceae', 131567: 'cellular organisms'}	0	0	0	0	0	0	0	0	0	0	0	0	0	0
UVDK01000008.1	1507123103	1	1	0	0	0	0	0	0	0	0	0	0	0	0	0	0	0	0	0	0	0	0	2	2352119	268755	[]	Burkholderia pseudomallei	Proteobacteria	Betaproteobacteria	Burkholderiales	Burkholderiaceae	Burkholderia	Burkholderia pseudomallei	{1: 'root', 2: 'Bacteria', 1224: 'Proteobacteria', 28216: 'Betaproteobacteria', 28450: 'Burkholderia pseudomallei', 32008: 'Burkholderia', 80840: 'Burkholderiales', 111527: 'pseudomallei group', 119060: 'Burkholderiaceae', 131567: 'cellular organisms'}	0	0	0	0	0	0	0	0	0	0	0	0	0	0
UVIE01000007.1	1507117074	1	1	0	0	0	0	0	0	0	0	0	0	0	0	0	0	0	0	0	0	0	0	2	2375214	268755	[]	Burkholderia pseudomallei	Proteobacteria	Betaproteobacteria	Burkholderiales	Burkholderiaceae	Burkholderia	Burkholderia pseudomallei	{1: 'root', 2: 'Bacteria', 1224: 'Proteobacteria', 28216: 'Betaproteobacteria', 28450: 'Burkholderia pseudomallei', 32008: 'Burkholderia', 80840: 'Burkholderiales', 111527: 'pseudomallei group', 119060: 'Burkholderiaceae', 131567: 'cellular organisms'}	0	0	0	0	0	0	0	0	0	0	0	0	0	0
UVPD01000070.1	1507107363	1	1	0	0	0	0	0	0	0	0	0	0	0	0	0	0	0	0	0	0	0	0	2	2357576	268755	[]	Burkholderia pseudomallei	Proteobacteria	Betaproteobacteria	Burkholderiales	Burkholderiaceae	Burkholderia	Burkholderia pseudomallei	{1: 'root', 2: 'Bacteria', 1224: 'Proteobacteria', 28216: 'Betaproteobacteria', 28450: 'Burkholderia pseudomallei', 32008: 'Burkholderia', 80840: 'Burkholderiales', 111527: 'pseudomallei group', 119060: 'Burkholderiaceae', 131567: 'cellular organisms'}	0	0	0	0	0	0	0	0	0	0	0	0	0	0
UUVR01000001.1	1507106309	1	1	0	0	0	0	0	0	0	0	0	0	0	0	0	0	0	0	0	0	0	0	2	2362936	268755	[]	Burkholderia pseudomallei	Proteobacteria	Betaproteobacteria	Burkholderiales	Burkholderiaceae	Burkholderia	Burkholderia pseudomallei	{1: 'root', 2: 'Bacteria', 1224: 'Proteobacteria', 28216: 'Betaproteobacteria', 28450: 'Burkholderia pseudomallei', 32008: 'Burkholderia', 80840: 'Burkholderiales', 111527: 'pseudomallei group', 119060: 'Burkholderiaceae', 131567: 'cellular organisms'}	0	0	0	0	0	0	0	0	0	0	0	0	0	0
UVPK01000031.1	1507096063	1	1	0	0	0	0	0	0	0	0	0	0	0	0	0	0	0	0	0	0	0	0	2	2357583	268755	[]	Burkholderia pseudomallei	Proteobacteria	Betaproteobacteria	Burkholderiales	Burkholderiaceae	Burkholderia	Burkholderia pseudomallei	{1: 'root', 2: 'Bacteria', 1224: 'Proteobacteria', 28216: 'Betaproteobacteria', 28450: 'Burkholderia pseudomallei', 32008: 'Burkholderia', 80840: 'Burkholderiales', 111527: 'pseudomallei group', 119060: 'Burkholderiaceae', 131567: 'cellular organisms'}	0	0	0	0	0	0	0	0	0	0	0	0	0	0
UVGV01000031.1	1507091034	1	1	0	0	0	0	0	0	0	0	0	0	0	0	0	0	0	0	0	0	0	0	2	2375181	268755	[]	Burkholderia pseudomallei	Proteobacteria	Betaproteobacteria	Burkholderiales	Burkholderiaceae	Burkholderia	Burkholderia pseudomallei	{1: 'root', 2: 'Bacteria', 1224: 'Proteobacteria', 28216: 'Betaproteobacteria', 28450: 'Burkholderia pseudomallei', 32008: 'Burkholderia', 80840: 'Burkholderiales', 111527: 'pseudomallei group', 119060: 'Burkholderiaceae', 131567: 'cellular organisms'}	0	0	0	0	0	0	0	0	0	0	0	0	0	0
UVOS01000068.1	1507079537	1	1	0	0	0	0	0	0	0	0	0	0	0	0	0	0	0	0	0	0	0	0	2	2357562	268755	[]	Burkholderia pseudomallei	Proteobacteria	Betaproteobacteria	Burkholderiales	Burkholderiaceae	Burkholderia	Burkholderia pseudomallei	{1: 'root', 2: 'Bacteria', 1224: 'Proteobacteria', 28216: 'Betaproteobacteria', 28450: 'Burkholderia pseudomallei', 32008: 'Burkholderia', 80840: 'Burkholderiales', 111527: 'pseudomallei group', 119060: 'Burkholderiaceae', 131567: 'cellular organisms'}	0	0	0	0	0	0	0	0	0	0	0	0	0	0
UVGU01000021.1	1507074803	1	1	0	0	0	0	0	0	0	0	0	0	0	0	0	0	0	0	0	0	0	0	2	2375180	268755	[]	Burkholderia pseudomallei	Proteobacteria	Betaproteobacteria	Burkholderiales	Burkholderiaceae	Burkholderia	Burkholderia pseudomallei	{1: 'root', 2: 'Bacteria', 1224: 'Proteobacteria', 28216: 'Betaproteobacteria', 28450: 'Burkholderia pseudomallei', 32008: 'Burkholderia', 80840: 'Burkholderiales', 111527: 'pseudomallei group', 119060: 'Burkholderiaceae', 131567: 'cellular organisms'}	0	0	0	0	0	0	0	0	0	0	0	0	0	0
UVEY01000036.1	1507067790	1	1	0	0	0	0	0	0	0	0	0	0	0	0	0	0	0	0	0	0	0	0	2	2352158	268755	[]	Burkholderia pseudomallei	Proteobacteria	Betaproteobacteria	Burkholderiales	Burkholderiaceae	Burkholderia	Burkholderia pseudomallei	{1: 'root', 2: 'Bacteria', 1224: 'Proteobacteria', 28216: 'Betaproteobacteria', 28450: 'Burkholderia pseudomallei', 32008: 'Burkholderia', 80840: 'Burkholderiales', 111527: 'pseudomallei group', 119060: 'Burkholderiaceae', 131567: 'cellular organisms'}	0	0	0	0	0	0	0	0	0	0	0	0	0	0
UUUH01000035.1	1507062785	1	1	0	0	0	0	0	0	0	0	0	0	0	0	0	0	0	0	0	0	0	0	2	2362904	268755	[]	Burkholderia pseudomallei	Proteobacteria	Betaproteobacteria	Burkholderiales	Burkholderiaceae	Burkholderia	Burkholderia pseudomallei	{1: 'root', 2: 'Bacteria', 1224: 'Proteobacteria', 28216: 'Betaproteobacteria', 28450: 'Burkholderia pseudomallei', 32008: 'Burkholderia', 80840: 'Burkholderiales', 111527: 'pseudomallei group', 119060: 'Burkholderiaceae', 131567: 'cellular organisms'}	0	0	0	0	0	0	0	0	0	0	0	0	0	0
UVLZ01000058.1	1507055208	1	1	0	0	0	0	0	0	0	0	0	0	0	0	0	0	0	0	0	0	0	0	2	2352235	268755	[]	Burkholderia pseudomallei	Proteobacteria	Betaproteobacteria	Burkholderiales	Burkholderiaceae	Burkholderia	Burkholderia pseudomallei	{1: 'root', 2: 'Bacteria', 1224: 'Proteobacteria', 28216: 'Betaproteobacteria', 28450: 'Burkholderia pseudomallei', 32008: 'Burkholderia', 80840: 'Burkholderiales', 111527: 'pseudomallei group', 119060: 'Burkholderiaceae', 131567: 'cellular organisms'}	0	0	0	0	0	0	0	0	0	0	0	0	0	0
UVJF01000003.1	1507053874	1	1	0	0	0	0	0	0	0	0	0	0	0	0	0	0	0	0	0	0	0	0	2	2363057	268755	[]	Burkholderia pseudomallei	Proteobacteria	Betaproteobacteria	Burkholderiales	Burkholderiaceae	Burkholderia	Burkholderia pseudomallei	{1: 'root', 2: 'Bacteria', 1224: 'Proteobacteria', 28216: 'Betaproteobacteria', 28450: 'Burkholderia pseudomallei', 32008: 'Burkholderia', 80840: 'Burkholderiales', 111527: 'pseudomallei group', 119060: 'Burkholderiaceae', 131567: 'cellular organisms'}	0	0	0	0	0	0	0	0	0	0	0	0	0	0
UVFR01000015.1	1507046163	1	1	0	0	0	0	0	0	0	0	0	0	0	0	0	0	0	0	0	0	0	0	2	2352180	268755	[]	Burkholderia pseudomallei	Proteobacteria	Betaproteobacteria	Burkholderiales	Burkholderiaceae	Burkholderia	Burkholderia pseudomallei	{1: 'root', 2: 'Bacteria', 1224: 'Proteobacteria', 28216: 'Betaproteobacteria', 28450: 'Burkholderia pseudomallei', 32008: 'Burkholderia', 80840: 'Burkholderiales', 111527: 'pseudomallei group', 119060: 'Burkholderiaceae', 131567: 'cellular organisms'}	0	0	0	0	0	0	0	0	0	0	0	0	0	0
UVBK01000059.1	1507037591	1	1	0	0	0	0	0	0	0	0	0	0	0	0	0	0	0	0	0	0	0	0	2	2352072	268755	[]	Burkholderia pseudomallei	Proteobacteria	Betaproteobacteria	Burkholderiales	Burkholderiaceae	Burkholderia	Burkholderia pseudomallei	{1: 'root', 2: 'Bacteria', 1224: 'Proteobacteria', 28216: 'Betaproteobacteria', 28450: 'Burkholderia pseudomallei', 32008: 'Burkholderia', 80840: 'Burkholderiales', 111527: 'pseudomallei group', 119060: 'Burkholderiaceae', 131567: 'cellular organisms'}	0	0	0	0	0	0	0	0	0	0	0	0	0	0
UUYX01000002.1	1507036478	1	1	0	0	0	0	0	0	0	0	0	0	0	0	0	0	0	0	0	0	0	0	2	2363015	268755	[]	Burkholderia pseudomallei	Proteobacteria	Betaproteobacteria	Burkholderiales	Burkholderiaceae	Burkholderia	Burkholderia pseudomallei	{1: 'root', 2: 'Bacteria', 1224: 'Proteobacteria', 28216: 'Betaproteobacteria', 28450: 'Burkholderia pseudomallei', 32008: 'Burkholderia', 80840: 'Burkholderiales', 111527: 'pseudomallei group', 119060: 'Burkholderiaceae', 131567: 'cellular organisms'}	0	0	0	0	0	0	0	0	0	0	0	0	0	0
UVKJ01000058.1	1507025347	1	1	0	0	0	0	0	0	0	0	0	0	0	0	0	0	0	0	0	0	0	0	2	2352191	268755	[]	Burkholderia pseudomallei	Proteobacteria	Betaproteobacteria	Burkholderiales	Burkholderiaceae	Burkholderia	Burkholderia pseudomallei	{1: 'root', 2: 'Bacteria', 1224: 'Proteobacteria', 28216: 'Betaproteobacteria', 28450: 'Burkholderia pseudomallei', 32008: 'Burkholderia', 80840: 'Burkholderiales', 111527: 'pseudomallei group', 119060: 'Burkholderiaceae', 131567: 'cellular organisms'}	0	0	0	0	0	0	0	0	0	0	0	0	0	0
UVHT01000006.1	1507023462	1	1	0	0	0	0	0	0	0	0	0	0	0	0	0	0	0	0	0	0	0	0	2	2375209	268755	[]	Burkholderia pseudomallei	Proteobacteria	Betaproteobacteria	Burkholderiales	Burkholderiaceae	Burkholderia	Burkholderia pseudomallei	{1: 'root', 2: 'Bacteria', 1224: 'Proteobacteria', 28216: 'Betaproteobacteria', 28450: 'Burkholderia pseudomallei', 32008: 'Burkholderia', 80840: 'Burkholderiales', 111527: 'pseudomallei group', 119060: 'Burkholderiaceae', 131567: 'cellular organisms'}	0	0	0	0	0	0	0	0	0	0	0	0	0	0
UUTK01000052.1	1507013005	1	1	0	0	0	0	0	0	0	0	0	0	0	0	0	0	0	0	0	0	0	0	2	2351977	268755	[]	Burkholderia pseudomallei	Proteobacteria	Betaproteobacteria	Burkholderiales	Burkholderiaceae	Burkholderia	Burkholderia pseudomallei	{1: 'root', 2: 'Bacteria', 1224: 'Proteobacteria', 28216: 'Betaproteobacteria', 28450: 'Burkholderia pseudomallei', 32008: 'Burkholderia', 80840: 'Burkholderiales', 111527: 'pseudomallei group', 119060: 'Burkholderiaceae', 131567: 'cellular organisms'}	0	0	0	0	0	0	0	0	0	0	0	0	0	0
UVLY01000056.1	1507007040	1	1	0	0	0	0	0	0	0	0	0	0	0	0	0	0	0	0	0	0	0	0	2	2352236	268755	[]	Burkholderia pseudomallei	Proteobacteria	Betaproteobacteria	Burkholderiales	Burkholderiaceae	Burkholderia	Burkholderia pseudomallei	{1: 'root', 2: 'Bacteria', 1224: 'Proteobacteria', 28216: 'Betaproteobacteria', 28450: 'Burkholderia pseudomallei', 32008: 'Burkholderia', 80840: 'Burkholderiales', 111527: 'pseudomallei group', 119060: 'Burkholderiaceae', 131567: 'cellular organisms'}	0	0	0	0	0	0	0	0	0	0	0	0	0	0
UUWN01000011.1	1507003958	1	1	0	0	0	0	0	0	0	0	0	0	0	0	0	0	0	0	0	0	0	0	2	2375153	268755	[]	Burkholderia pseudomallei	Proteobacteria	Betaproteobacteria	Burkholderiales	Burkholderiaceae	Burkholderia	Burkholderia pseudomallei	{1: 'root', 2: 'Bacteria', 1224: 'Proteobacteria', 28216: 'Betaproteobacteria', 28450: 'Burkholderia pseudomallei', 32008: 'Burkholderia', 80840: 'Burkholderiales', 111527: 'pseudomallei group', 119060: 'Burkholderiaceae', 131567: 'cellular organisms'}	0	0	0	0	0	0	0	0	0	0	0	0	0	0
UVJH01000012.1	1506998187	1	1	0	0	0	0	0	0	0	0	0	0	0	0	0	0	0	0	0	0	0	0	2	2363058	268755	[]	Burkholderia pseudomallei	Proteobacteria	Betaproteobacteria	Burkholderiales	Burkholderiaceae	Burkholderia	Burkholderia pseudomallei	{1: 'root', 2: 'Bacteria', 1224: 'Proteobacteria', 28216: 'Betaproteobacteria', 28450: 'Burkholderia pseudomallei', 32008: 'Burkholderia', 80840: 'Burkholderiales', 111527: 'pseudomallei group', 119060: 'Burkholderiaceae', 131567: 'cellular organisms'}	0	0	0	0	0	0	0	0	0	0	0	0	0	0
UVHK01000014.1	1506992136	1	1	0	0	0	0	0	0	0	0	0	0	0	0	0	0	0	0	0	0	0	0	2	2375198	268755	[]	Burkholderia pseudomallei	Proteobacteria	Betaproteobacteria	Burkholderiales	Burkholderiaceae	Burkholderia	Burkholderia pseudomallei	{1: 'root', 2: 'Bacteria', 1224: 'Proteobacteria', 28216: 'Betaproteobacteria', 28450: 'Burkholderia pseudomallei', 32008: 'Burkholderia', 80840: 'Burkholderiales', 111527: 'pseudomallei group', 119060: 'Burkholderiaceae', 131567: 'cellular organisms'}	0	0	0	0	0	0	0	0	0	0	0	0	0	0
UUUS01000033.1	1506984718	1	1	0	0	0	0	0	0	0	0	0	0	0	0	0	0	0	0	0	0	0	0	2	2362913	268755	[]	Burkholderia pseudomallei	Proteobacteria	Betaproteobacteria	Burkholderiales	Burkholderiaceae	Burkholderia	Burkholderia pseudomallei	{1: 'root', 2: 'Bacteria', 1224: 'Proteobacteria', 28216: 'Betaproteobacteria', 28450: 'Burkholderia pseudomallei', 32008: 'Burkholderia', 80840: 'Burkholderiales', 111527: 'pseudomallei group', 119060: 'Burkholderiaceae', 131567: 'cellular organisms'}	0	0	0	0	0	0	0	0	0	0	0	0	0	0
UUWJ01000054.1	1506977192	1	1	0	0	0	0	0	0	0	0	0	0	0	0	0	0	0	0	0	0	0	0	2	2375152	268755	[]	Burkholderia pseudomallei	Proteobacteria	Betaproteobacteria	Burkholderiales	Burkholderiaceae	Burkholderia	Burkholderia pseudomallei	{1: 'root', 2: 'Bacteria', 1224: 'Proteobacteria', 28216: 'Betaproteobacteria', 28450: 'Burkholderia pseudomallei', 32008: 'Burkholderia', 80840: 'Burkholderiales', 111527: 'pseudomallei group', 119060: 'Burkholderiaceae', 131567: 'cellular organisms'}	0	0	0	0	0	0	0	0	0	0	0	0	0	0
UVPF01000062.1	1506971185	1	1	0	0	0	0	0	0	0	0	0	0	0	0	0	0	0	0	0	0	0	0	2	2357575	268755	[]	Burkholderia pseudomallei	Proteobacteria	Betaproteobacteria	Burkholderiales	Burkholderiaceae	Burkholderia	Burkholderia pseudomallei	{1: 'root', 2: 'Bacteria', 1224: 'Proteobacteria', 28216: 'Betaproteobacteria', 28450: 'Burkholderia pseudomallei', 32008: 'Burkholderia', 80840: 'Burkholderiales', 111527: 'pseudomallei group', 119060: 'Burkholderiaceae', 131567: 'cellular organisms'}	0	0	0	0	0	0	0	0	0	0	0	0	0	0
UVBN01000068.1	1506965269	1	1	0	0	0	0	0	0	0	0	0	0	0	0	0	0	0	0	0	0	0	0	2	2352071	268755	[]	Burkholderia pseudomallei	Proteobacteria	Betaproteobacteria	Burkholderiales	Burkholderiaceae	Burkholderia	Burkholderia pseudomallei	{1: 'root', 2: 'Bacteria', 1224: 'Proteobacteria', 28216: 'Betaproteobacteria', 28450: 'Burkholderia pseudomallei', 32008: 'Burkholderia', 80840: 'Burkholderiales', 111527: 'pseudomallei group', 119060: 'Burkholderiaceae', 131567: 'cellular organisms'}	0	0	0	0	0	0	0	0	0	0	0	0	0	0
UVFU01000026.1	1506960511	1	1	0	0	0	0	0	0	0	0	0	0	0	0	0	0	0	0	0	0	0	0	2	2375159	268755	[]	Burkholderia pseudomallei	Proteobacteria	Betaproteobacteria	Burkholderiales	Burkholderiaceae	Burkholderia	Burkholderia pseudomallei	{1: 'root', 2: 'Bacteria', 1224: 'Proteobacteria', 28216: 'Betaproteobacteria', 28450: 'Burkholderia pseudomallei', 32008: 'Burkholderia', 80840: 'Burkholderiales', 111527: 'pseudomallei group', 119060: 'Burkholderiaceae', 131567: 'cellular organisms'}	0	0	0	0	0	0	0	0	0	0	0	0	0	0
UUXX01000036.1	1506954237	1	1	0	0	0	0	0	0	0	0	0	0	0	0	0	0	0	0	0	0	0	0	2	2362997	268755	[]	Burkholderia pseudomallei	Proteobacteria	Betaproteobacteria	Burkholderiales	Burkholderiaceae	Burkholderia	Burkholderia pseudomallei	{1: 'root', 2: 'Bacteria', 1224: 'Proteobacteria', 28216: 'Betaproteobacteria', 28450: 'Burkholderia pseudomallei', 32008: 'Burkholderia', 80840: 'Burkholderiales', 111527: 'pseudomallei group', 119060: 'Burkholderiaceae', 131567: 'cellular organisms'}	0	0	0	0	0	0	0	0	0	0	0	0	0	0
UUSE01000014.1	1506949830	1	1	0	0	0	0	0	0	0	0	0	0	0	0	0	0	0	0	0	0	0	0	2	2375151	268755	[]	Burkholderia pseudomallei	Proteobacteria	Betaproteobacteria	Burkholderiales	Burkholderiaceae	Burkholderia	Burkholderia pseudomallei	{1: 'root', 2: 'Bacteria', 1224: 'Proteobacteria', 28216: 'Betaproteobacteria', 28450: 'Burkholderia pseudomallei', 32008: 'Burkholderia', 80840: 'Burkholderiales', 111527: 'pseudomallei group', 119060: 'Burkholderiaceae', 131567: 'cellular organisms'}	0	0	0	0	0	0	0	0	0	0	0	0	0	0
UUXL01000067.1	1506941147	1	1	0	0	0	0	0	0	0	0	0	0	0	0	0	0	0	0	0	0	0	0	2	2375155	268755	[]	Burkholderia pseudomallei	Proteobacteria	Betaproteobacteria	Burkholderiales	Burkholderiaceae	Burkholderia	Burkholderia pseudomallei	{1: 'root', 2: 'Bacteria', 1224: 'Proteobacteria', 28216: 'Betaproteobacteria', 28450: 'Burkholderia pseudomallei', 32008: 'Burkholderia', 80840: 'Burkholderiales', 111527: 'pseudomallei group', 119060: 'Burkholderiaceae', 131567: 'cellular organisms'}	0	0	0	0	0	0	0	0	0	0	0	0	0	0
UVJC01000001.1	1506940328	1	1	0	0	0	0	0	0	0	0	0	0	0	0	0	0	0	0	0	0	0	0	2	2363055	268755	[]	Burkholderia pseudomallei	Proteobacteria	Betaproteobacteria	Burkholderiales	Burkholderiaceae	Burkholderia	Burkholderia pseudomallei	{1: 'root', 2: 'Bacteria', 1224: 'Proteobacteria', 28216: 'Betaproteobacteria', 28450: 'Burkholderia pseudomallei', 32008: 'Burkholderia', 80840: 'Burkholderiales', 111527: 'pseudomallei group', 119060: 'Burkholderiaceae', 131567: 'cellular organisms'}	0	0	0	0	0	0	0	0	0	0	0	0	0	0
UVJT01000012.1	1506932087	1	1	0	0	0	0	0	0	0	0	0	0	0	0	0	0	0	0	0	0	0	0	2	2363071	268755	[]	Burkholderia pseudomallei	Proteobacteria	Betaproteobacteria	Burkholderiales	Burkholderiaceae	Burkholderia	Burkholderia pseudomallei	{1: 'root', 2: 'Bacteria', 1224: 'Proteobacteria', 28216: 'Betaproteobacteria', 28450: 'Burkholderia pseudomallei', 32008: 'Burkholderia', 80840: 'Burkholderiales', 111527: 'pseudomallei group', 119060: 'Burkholderiaceae', 131567: 'cellular organisms'}	0	0	0	0	0	0	0	0	0	0	0	0	0	0
UUUU01000073.1	1506923437	1	1	0	0	0	0	0	0	0	0	0	0	0	0	0	0	0	0	0	0	0	0	2	2362918	268755	[]	Burkholderia pseudomallei	Proteobacteria	Betaproteobacteria	Burkholderiales	Burkholderiaceae	Burkholderia	Burkholderia pseudomallei	{1: 'root', 2: 'Bacteria', 1224: 'Proteobacteria', 28216: 'Betaproteobacteria', 28450: 'Burkholderia pseudomallei', 32008: 'Burkholderia', 80840: 'Burkholderiales', 111527: 'pseudomallei group', 119060: 'Burkholderiaceae', 131567: 'cellular organisms'}	0	0	0	0	0	0	0	0	0	0	0	0	0	0
UVQL01000009.1	1506920699	1	1	0	0	0	0	0	0	0	0	0	0	0	0	0	0	0	0	0	0	0	0	2	2357611	268755	[]	Burkholderia pseudomallei	Proteobacteria	Betaproteobacteria	Burkholderiales	Burkholderiaceae	Burkholderia	Burkholderia pseudomallei	{1: 'root', 2: 'Bacteria', 1224: 'Proteobacteria', 28216: 'Betaproteobacteria', 28450: 'Burkholderia pseudomallei', 32008: 'Burkholderia', 80840: 'Burkholderiales', 111527: 'pseudomallei group', 119060: 'Burkholderiaceae', 131567: 'cellular organisms'}	0	0	0	0	0	0	0	0	0	0	0	0	0	0
UVFL01000027.1	1506913056	1	1	0	0	0	0	0	0	0	0	0	0	0	0	0	0	0	0	0	0	0	0	2	2352176	268755	[]	Burkholderia pseudomallei	Proteobacteria	Betaproteobacteria	Burkholderiales	Burkholderiaceae	Burkholderia	Burkholderia pseudomallei	{1: 'root', 2: 'Bacteria', 1224: 'Proteobacteria', 28216: 'Betaproteobacteria', 28450: 'Burkholderia pseudomallei', 32008: 'Burkholderia', 80840: 'Burkholderiales', 111527: 'pseudomallei group', 119060: 'Burkholderiaceae', 131567: 'cellular organisms'}	0	0	0	0	0	0	0	0	0	0	0	0	0	0
UUUD01000003.1	1506909794	1	1	0	0	0	0	0	0	0	0	0	0	0	0	0	0	0	0	0	0	0	0	2	2351995	268755	[]	Burkholderia pseudomallei	Proteobacteria	Betaproteobacteria	Burkholderiales	Burkholderiaceae	Burkholderia	Burkholderia pseudomallei	{1: 'root', 2: 'Bacteria', 1224: 'Proteobacteria', 28216: 'Betaproteobacteria', 28450: 'Burkholderia pseudomallei', 32008: 'Burkholderia', 80840: 'Burkholderiales', 111527: 'pseudomallei group', 119060: 'Burkholderiaceae', 131567: 'cellular organisms'}	0	0	0	0	0	0	0	0	0	0	0	0	0	0
UVFQ01000010.1	1506902603	1	1	0	0	0	0	0	0	0	0	0	0	0	0	0	0	0	0	0	0	0	0	2	2352178	268755	[]	Burkholderia pseudomallei	Proteobacteria	Betaproteobacteria	Burkholderiales	Burkholderiaceae	Burkholderia	Burkholderia pseudomallei	{1: 'root', 2: 'Bacteria', 1224: 'Proteobacteria', 28216: 'Betaproteobacteria', 28450: 'Burkholderia pseudomallei', 32008: 'Burkholderia', 80840: 'Burkholderiales', 111527: 'pseudomallei group', 119060: 'Burkholderiaceae', 131567: 'cellular organisms'}	0	0	0	0	0	0	0	0	0	0	0	0	0	0
UURV01000033.1	1506894703	1	1	0	0	0	0	0	0	0	0	0	0	0	0	0	0	0	0	0	0	0	0	2	2357552	268755	[]	Burkholderia pseudomallei	Proteobacteria	Betaproteobacteria	Burkholderiales	Burkholderiaceae	Burkholderia	Burkholderia pseudomallei	{1: 'root', 2: 'Bacteria', 1224: 'Proteobacteria', 28216: 'Betaproteobacteria', 28450: 'Burkholderia pseudomallei', 32008: 'Burkholderia', 80840: 'Burkholderiales', 111527: 'pseudomallei group', 119060: 'Burkholderiaceae', 131567: 'cellular organisms'}	0	0	0	0	0	0	0	0	0	0	0	0	0	0
UVIC01000013.1	1506890252	1	1	0	0	0	0	0	0	0	0	0	0	0	0	0	0	0	0	0	0	0	0	2	2375215	268755	[]	Burkholderia pseudomallei	Proteobacteria	Betaproteobacteria	Burkholderiales	Burkholderiaceae	Burkholderia	Burkholderia pseudomallei	{1: 'root', 2: 'Bacteria', 1224: 'Proteobacteria', 28216: 'Betaproteobacteria', 28450: 'Burkholderia pseudomallei', 32008: 'Burkholderia', 80840: 'Burkholderiales', 111527: 'pseudomallei group', 119060: 'Burkholderiaceae', 131567: 'cellular organisms'}	0	0	0	0	0	0	0	0	0	0	0	0	0	0
UVCR01000012.1	1506884597	1	1	0	0	0	0	0	0	0	0	0	0	0	0	0	0	0	0	0	0	0	0	2	2352101	268755	[]	Burkholderia pseudomallei	Proteobacteria	Betaproteobacteria	Burkholderiales	Burkholderiaceae	Burkholderia	Burkholderia pseudomallei	{1: 'root', 2: 'Bacteria', 1224: 'Proteobacteria', 28216: 'Betaproteobacteria', 28450: 'Burkholderia pseudomallei', 32008: 'Burkholderia', 80840: 'Burkholderiales', 111527: 'pseudomallei group', 119060: 'Burkholderiaceae', 131567: 'cellular organisms'}	0	0	0	0	0	0	0	0	0	0	0	0	0	0
UVAA01000036.1	1506876145	1	1	0	0	0	0	0	0	0	0	0	0	0	0	0	0	0	0	0	0	0	0	2	2352028	268755	[]	Burkholderia pseudomallei	Proteobacteria	Betaproteobacteria	Burkholderiales	Burkholderiaceae	Burkholderia	Burkholderia pseudomallei	{1: 'root', 2: 'Bacteria', 1224: 'Proteobacteria', 28216: 'Betaproteobacteria', 28450: 'Burkholderia pseudomallei', 32008: 'Burkholderia', 80840: 'Burkholderiales', 111527: 'pseudomallei group', 119060: 'Burkholderiaceae', 131567: 'cellular organisms'}	0	0	0	0	0	0	0	0	0	0	0	0	0	0
UVJU01000010.1	1506872887	1	1	0	0	0	0	0	0	0	0	0	0	0	0	0	0	0	0	0	0	0	0	2	2363074	268755	[]	Burkholderia pseudomallei	Proteobacteria	Betaproteobacteria	Burkholderiales	Burkholderiaceae	Burkholderia	Burkholderia pseudomallei	{1: 'root', 2: 'Bacteria', 1224: 'Proteobacteria', 28216: 'Betaproteobacteria', 28450: 'Burkholderia pseudomallei', 32008: 'Burkholderia', 80840: 'Burkholderiales', 111527: 'pseudomallei group', 119060: 'Burkholderiaceae', 131567: 'cellular organisms'}	0	0	0	0	0	0	0	0	0	0	0	0	0	0
UVEW01000030.1	1506864897	1	1	0	0	0	0	0	0	0	0	0	0	0	0	0	0	0	0	0	0	0	0	2	2352161	268755	[]	Burkholderia pseudomallei	Proteobacteria	Betaproteobacteria	Burkholderiales	Burkholderiaceae	Burkholderia	Burkholderia pseudomallei	{1: 'root', 2: 'Bacteria', 1224: 'Proteobacteria', 28216: 'Betaproteobacteria', 28450: 'Burkholderia pseudomallei', 32008: 'Burkholderia', 80840: 'Burkholderiales', 111527: 'pseudomallei group', 119060: 'Burkholderiaceae', 131567: 'cellular organisms'}	0	0	0	0	0	0	0	0	0	0	0	0	0	0
UVBS01000031.1	1506859037	1	1	0	0	0	0	0	0	0	0	0	0	0	0	0	0	0	0	0	0	0	0	2	2352076	268755	[]	Burkholderia pseudomallei	Proteobacteria	Betaproteobacteria	Burkholderiales	Burkholderiaceae	Burkholderia	Burkholderia pseudomallei	{1: 'root', 2: 'Bacteria', 1224: 'Proteobacteria', 28216: 'Betaproteobacteria', 28450: 'Burkholderia pseudomallei', 32008: 'Burkholderia', 80840: 'Burkholderiales', 111527: 'pseudomallei group', 119060: 'Burkholderiaceae', 131567: 'cellular organisms'}	0	0	0	0	0	0	0	0	0	0	0	0	0	0
UVBC01000076.1	1506851599	1	1	0	0	0	0	0	0	0	0	0	0	0	0	0	0	0	0	0	0	0	0	2	2352062	268755	[]	Burkholderia pseudomallei	Proteobacteria	Betaproteobacteria	Burkholderiales	Burkholderiaceae	Burkholderia	Burkholderia pseudomallei	{1: 'root', 2: 'Bacteria', 1224: 'Proteobacteria', 28216: 'Betaproteobacteria', 28450: 'Burkholderia pseudomallei', 32008: 'Burkholderia', 80840: 'Burkholderiales', 111527: 'pseudomallei group', 119060: 'Burkholderiaceae', 131567: 'cellular organisms'}	0	0	0	0	0	0	0	0	0	0	0	0	0	0
UVST01000064.1	1506845354	1	1	0	0	0	0	0	0	0	0	0	0	0	0	0	0	0	0	0	0	0	0	2	2357671	268755	[]	Burkholderia pseudomallei	Proteobacteria	Betaproteobacteria	Burkholderiales	Burkholderiaceae	Burkholderia	Burkholderia pseudomallei	{1: 'root', 2: 'Bacteria', 1224: 'Proteobacteria', 28216: 'Betaproteobacteria', 28450: 'Burkholderia pseudomallei', 32008: 'Burkholderia', 80840: 'Burkholderiales', 111527: 'pseudomallei group', 119060: 'Burkholderiaceae', 131567: 'cellular organisms'}	0	0	0	0	0	0	0	0	0	0	0	0	0	0
UUZG01000058.1	1506839387	1	1	0	0	0	0	0	0	0	0	0	0	0	0	0	0	0	0	0	0	0	0	2	2352025	268755	[]	Burkholderia pseudomallei	Proteobacteria	Betaproteobacteria	Burkholderiales	Burkholderiaceae	Burkholderia	Burkholderia pseudomallei	{1: 'root', 2: 'Bacteria', 1224: 'Proteobacteria', 28216: 'Betaproteobacteria', 28450: 'Burkholderia pseudomallei', 32008: 'Burkholderia', 80840: 'Burkholderiales', 111527: 'pseudomallei group', 119060: 'Burkholderiaceae', 131567: 'cellular organisms'}	0	0	0	0	0	0	0	0	0	0	0	0	0	0
UVBZ01000064.1	1506833510	1	1	0	0	0	0	0	0	0	0	0	0	0	0	0	0	0	0	0	0	0	0	2	2352083	268755	[]	Burkholderia pseudomallei	Proteobacteria	Betaproteobacteria	Burkholderiales	Burkholderiaceae	Burkholderia	Burkholderia pseudomallei	{1: 'root', 2: 'Bacteria', 1224: 'Proteobacteria', 28216: 'Betaproteobacteria', 28450: 'Burkholderia pseudomallei', 32008: 'Burkholderia', 80840: 'Burkholderiales', 111527: 'pseudomallei group', 119060: 'Burkholderiaceae', 131567: 'cellular organisms'}	0	0	0	0	0	0	0	0	0	0	0	0	0	0
UUSN01000002.1	1506832214	1	1	0	0	0	0	0	0	0	0	0	0	0	0	0	0	0	0	0	0	0	0	2	2351953	268755	[]	Burkholderia pseudomallei	Proteobacteria	Betaproteobacteria	Burkholderiales	Burkholderiaceae	Burkholderia	Burkholderia pseudomallei	{1: 'root', 2: 'Bacteria', 1224: 'Proteobacteria', 28216: 'Betaproteobacteria', 28450: 'Burkholderia pseudomallei', 32008: 'Burkholderia', 80840: 'Burkholderiales', 111527: 'pseudomallei group', 119060: 'Burkholderiaceae', 131567: 'cellular organisms'}	0	0	0	0	0	0	0	0	0	0	0	0	0	0
UVEZ01000039.1	1506821952	1	1	0	0	0	0	0	0	0	0	0	0	0	0	0	0	0	0	0	0	0	0	2	2352157	268755	[]	Burkholderia pseudomallei	Proteobacteria	Betaproteobacteria	Burkholderiales	Burkholderiaceae	Burkholderia	Burkholderia pseudomallei	{1: 'root', 2: 'Bacteria', 1224: 'Proteobacteria', 28216: 'Betaproteobacteria', 28450: 'Burkholderia pseudomallei', 32008: 'Burkholderia', 80840: 'Burkholderiales', 111527: 'pseudomallei group', 119060: 'Burkholderiaceae', 131567: 'cellular organisms'}	0	0	0	0	0	0	0	0	0	0	0	0	0	0
UUYL01000032.1	1506817224	1	1	0	0	0	0	0	0	0	0	0	0	0	0	0	0	0	0	0	0	0	0	2	2363004	268755	[]	Burkholderia pseudomallei	Proteobacteria	Betaproteobacteria	Burkholderiales	Burkholderiaceae	Burkholderia	Burkholderia pseudomallei	{1: 'root', 2: 'Bacteria', 1224: 'Proteobacteria', 28216: 'Betaproteobacteria', 28450: 'Burkholderia pseudomallei', 32008: 'Burkholderia', 80840: 'Burkholderiales', 111527: 'pseudomallei group', 119060: 'Burkholderiaceae', 131567: 'cellular organisms'}	0	0	0	0	0	0	0	0	0	0	0	0	0	0
UVFH01000061.1	1506809454	1	1	0	0	0	0	0	0	0	0	0	0	0	0	0	0	0	0	0	0	0	0	2	2352169	268755	[]	Burkholderia pseudomallei	Proteobacteria	Betaproteobacteria	Burkholderiales	Burkholderiaceae	Burkholderia	Burkholderia pseudomallei	{1: 'root', 2: 'Bacteria', 1224: 'Proteobacteria', 28216: 'Betaproteobacteria', 28450: 'Burkholderia pseudomallei', 32008: 'Burkholderia', 80840: 'Burkholderiales', 111527: 'pseudomallei group', 119060: 'Burkholderiaceae', 131567: 'cellular organisms'}	0	0	0	0	0	0	0	0	0	0	0	0	0	0
UVBV01000068.1	1506803581	1	1	0	0	0	0	0	0	0	0	0	0	0	0	0	0	0	0	0	0	0	0	2	2352082	268755	[]	Burkholderia pseudomallei	Proteobacteria	Betaproteobacteria	Burkholderiales	Burkholderiaceae	Burkholderia	Burkholderia pseudomallei	{1: 'root', 2: 'Bacteria', 1224: 'Proteobacteria', 28216: 'Betaproteobacteria', 28450: 'Burkholderia pseudomallei', 32008: 'Burkholderia', 80840: 'Burkholderiales', 111527: 'pseudomallei group', 119060: 'Burkholderiaceae', 131567: 'cellular organisms'}	0	0	0	0	0	0	0	0	0	0	0	0	0	0
UVHU01000043.1	1506797776	1	1	0	0	0	0	0	0	0	0	0	0	0	0	0	0	0	0	0	0	0	0	2	2375207	268755	[]	Burkholderia pseudomallei	Proteobacteria	Betaproteobacteria	Burkholderiales	Burkholderiaceae	Burkholderia	Burkholderia pseudomallei	{1: 'root', 2: 'Bacteria', 1224: 'Proteobacteria', 28216: 'Betaproteobacteria', 28450: 'Burkholderia pseudomallei', 32008: 'Burkholderia', 80840: 'Burkholderiales', 111527: 'pseudomallei group', 119060: 'Burkholderiaceae', 131567: 'cellular organisms'}	0	0	0	0	0	0	0	0	0	0	0	0	0	0
UVPL01000035.1	1506792230	1	1	0	0	0	0	0	0	0	0	0	0	0	0	0	0	0	0	0	0	0	0	2	2357582	268755	[]	Burkholderia pseudomallei	Proteobacteria	Betaproteobacteria	Burkholderiales	Burkholderiaceae	Burkholderia	Burkholderia pseudomallei	{1: 'root', 2: 'Bacteria', 1224: 'Proteobacteria', 28216: 'Betaproteobacteria', 28450: 'Burkholderia pseudomallei', 32008: 'Burkholderia', 80840: 'Burkholderiales', 111527: 'pseudomallei group', 119060: 'Burkholderiaceae', 131567: 'cellular organisms'}	0	0	0	0	0	0	0	0	0	0	0	0	0	0
UVJS01000012.1	1506788606	1	1	0	0	0	0	0	0	0	0	0	0	0	0	0	0	0	0	0	0	0	0	2	2363070	268755	[]	Burkholderia pseudomallei	Proteobacteria	Betaproteobacteria	Burkholderiales	Burkholderiaceae	Burkholderia	Burkholderia pseudomallei	{1: 'root', 2: 'Bacteria', 1224: 'Proteobacteria', 28216: 'Betaproteobacteria', 28450: 'Burkholderia pseudomallei', 32008: 'Burkholderia', 80840: 'Burkholderiales', 111527: 'pseudomallei group', 119060: 'Burkholderiaceae', 131567: 'cellular organisms'}	0	0	0	0	0	0	0	0	0	0	0	0	0	0
UVAP01000056.1	1506779380	1	1	0	0	0	0	0	0	0	0	0	0	0	0	0	0	0	0	0	0	0	0	2	2352040	268755	[]	Burkholderia pseudomallei	Proteobacteria	Betaproteobacteria	Burkholderiales	Burkholderiaceae	Burkholderia	Burkholderia pseudomallei	{1: 'root', 2: 'Bacteria', 1224: 'Proteobacteria', 28216: 'Betaproteobacteria', 28450: 'Burkholderia pseudomallei', 32008: 'Burkholderia', 80840: 'Burkholderiales', 111527: 'pseudomallei group', 119060: 'Burkholderiaceae', 131567: 'cellular organisms'}	0	0	0	0	0	0	0	0	0	0	0	0	0	0
UVHO01000015.1	1506776167	1	1	0	0	0	0	0	0	0	0	0	0	0	0	0	0	0	0	0	0	0	0	2	2375202	268755	[]	Burkholderia pseudomallei	Proteobacteria	Betaproteobacteria	Burkholderiales	Burkholderiaceae	Burkholderia	Burkholderia pseudomallei	{1: 'root', 2: 'Bacteria', 1224: 'Proteobacteria', 28216: 'Betaproteobacteria', 28450: 'Burkholderia pseudomallei', 32008: 'Burkholderia', 80840: 'Burkholderiales', 111527: 'pseudomallei group', 119060: 'Burkholderiaceae', 131567: 'cellular organisms'}	0	0	0	0	0	0	0	0	0	0	0	0	0	0
UVMX01000011.1	1506769912	1	1	0	0	0	0	0	0	0	0	0	0	0	0	0	0	0	0	0	0	0	0	2	2352264	268755	[]	Burkholderia pseudomallei	Proteobacteria	Betaproteobacteria	Burkholderiales	Burkholderiaceae	Burkholderia	Burkholderia pseudomallei	{1: 'root', 2: 'Bacteria', 1224: 'Proteobacteria', 28216: 'Betaproteobacteria', 28450: 'Burkholderia pseudomallei', 32008: 'Burkholderia', 80840: 'Burkholderiales', 111527: 'pseudomallei group', 119060: 'Burkholderiaceae', 131567: 'cellular organisms'}	0	0	0	0	0	0	0	0	0	0	0	0	0	0
UVGJ01000065.1	1506761354	1	1	0	0	0	0	0	0	0	0	0	0	0	0	0	0	0	0	0	0	0	0	2	2375169	268755	[]	Burkholderia pseudomallei	Proteobacteria	Betaproteobacteria	Burkholderiales	Burkholderiaceae	Burkholderia	Burkholderia pseudomallei	{1: 'root', 2: 'Bacteria', 1224: 'Proteobacteria', 28216: 'Betaproteobacteria', 28450: 'Burkholderia pseudomallei', 32008: 'Burkholderia', 80840: 'Burkholderiales', 111527: 'pseudomallei group', 119060: 'Burkholderiaceae', 131567: 'cellular organisms'}	0	0	0	0	0	0	0	0	0	0	0	0	0	0
UVFI01000036.1	1506756397	1	1	0	0	0	0	0	0	0	0	0	0	0	0	0	0	0	0	0	0	0	0	2	2352171	268755	[]	Burkholderia pseudomallei	Proteobacteria	Betaproteobacteria	Burkholderiales	Burkholderiaceae	Burkholderia	Burkholderia pseudomallei	{1: 'root', 2: 'Bacteria', 1224: 'Proteobacteria', 28216: 'Betaproteobacteria', 28450: 'Burkholderia pseudomallei', 32008: 'Burkholderia', 80840: 'Burkholderiales', 111527: 'pseudomallei group', 119060: 'Burkholderiaceae', 131567: 'cellular organisms'}	0	0	0	0	0	0	0	0	0	0	0	0	0	0
UVFF01000010.1	1506752948	1	1	0	0	0	0	0	0	0	0	0	0	0	0	0	0	0	0	0	0	0	0	2	2352167	268755	[]	Burkholderia pseudomallei	Proteobacteria	Betaproteobacteria	Burkholderiales	Burkholderiaceae	Burkholderia	Burkholderia pseudomallei	{1: 'root', 2: 'Bacteria', 1224: 'Proteobacteria', 28216: 'Betaproteobacteria', 28450: 'Burkholderia pseudomallei', 32008: 'Burkholderia', 80840: 'Burkholderiales', 111527: 'pseudomallei group', 119060: 'Burkholderiaceae', 131567: 'cellular organisms'}	0	0	0	0	0	0	0	0	0	0	0	0	0	0
UUVG01000036.1	1506744450	1	1	0	0	0	0	0	0	0	0	0	0	0	0	0	0	0	0	0	0	0	0	2	2362929	268755	[]	Burkholderia pseudomallei	Proteobacteria	Betaproteobacteria	Burkholderiales	Burkholderiaceae	Burkholderia	Burkholderia pseudomallei	{1: 'root', 2: 'Bacteria', 1224: 'Proteobacteria', 28216: 'Betaproteobacteria', 28450: 'Burkholderia pseudomallei', 32008: 'Burkholderia', 80840: 'Burkholderiales', 111527: 'pseudomallei group', 119060: 'Burkholderiaceae', 131567: 'cellular organisms'}	0	0	0	0	0	0	0	0	0	0	0	0	0	0
UUVM01000046.1	1506737812	1	1	0	0	0	0	0	0	0	0	0	0	0	0	0	0	0	0	0	0	0	0	2	2362930	268755	[]	Burkholderia pseudomallei	Proteobacteria	Betaproteobacteria	Burkholderiales	Burkholderiaceae	Burkholderia	Burkholderia pseudomallei	{1: 'root', 2: 'Bacteria', 1224: 'Proteobacteria', 28216: 'Betaproteobacteria', 28450: 'Burkholderia pseudomallei', 32008: 'Burkholderia', 80840: 'Burkholderiales', 111527: 'pseudomallei group', 119060: 'Burkholderiaceae', 131567: 'cellular organisms'}	0	0	0	0	0	0	0	0	0	0	0	0	0	0
UUPX01000015.1	1506734055	1	1	0	0	0	0	0	0	0	0	0	0	0	0	0	0	0	0	0	0	0	0	2	2357509	268755	[]	Burkholderia pseudomallei	Proteobacteria	Betaproteobacteria	Burkholderiales	Burkholderiaceae	Burkholderia	Burkholderia pseudomallei	{1: 'root', 2: 'Bacteria', 1224: 'Proteobacteria', 28216: 'Betaproteobacteria', 28450: 'Burkholderia pseudomallei', 32008: 'Burkholderia', 80840: 'Burkholderiales', 111527: 'pseudomallei group', 119060: 'Burkholderiaceae', 131567: 'cellular organisms'}	0	0	0	0	0	0	0	0	0	0	0	0	0	0
UVOV01000065.1	1506725598	1	1	0	0	0	0	0	0	0	0	0	0	0	0	0	0	0	0	0	0	0	0	2	2357567	268755	[]	Burkholderia pseudomallei	Proteobacteria	Betaproteobacteria	Burkholderiales	Burkholderiaceae	Burkholderia	Burkholderia pseudomallei	{1: 'root', 2: 'Bacteria', 1224: 'Proteobacteria', 28216: 'Betaproteobacteria', 28450: 'Burkholderia pseudomallei', 32008: 'Burkholderia', 80840: 'Burkholderiales', 111527: 'pseudomallei group', 119060: 'Burkholderiaceae', 131567: 'cellular organisms'}	0	0	0	0	0	0	0	0	0	0	0	0	0	0
UVPN01000019.1	1506721326	1	1	0	0	0	0	0	0	0	0	0	0	0	0	0	0	0	0	0	0	0	0	2	2357587	268755	[]	Burkholderia pseudomallei	Proteobacteria	Betaproteobacteria	Burkholderiales	Burkholderiaceae	Burkholderia	Burkholderia pseudomallei	{1: 'root', 2: 'Bacteria', 1224: 'Proteobacteria', 28216: 'Betaproteobacteria', 28450: 'Burkholderia pseudomallei', 32008: 'Burkholderia', 80840: 'Burkholderiales', 111527: 'pseudomallei group', 119060: 'Burkholderiaceae', 131567: 'cellular organisms'}	0	0	0	0	0	0	0	0	0	0	0	0	0	0
UVKG01000012.1	1506716580	1	1	0	0	0	0	0	0	0	0	0	0	0	0	0	0	0	0	0	0	0	0	2	2352187	268755	[]	Burkholderia pseudomallei	Proteobacteria	Betaproteobacteria	Burkholderiales	Burkholderiaceae	Burkholderia	Burkholderia pseudomallei	{1: 'root', 2: 'Bacteria', 1224: 'Proteobacteria', 28216: 'Betaproteobacteria', 28450: 'Burkholderia pseudomallei', 32008: 'Burkholderia', 80840: 'Burkholderiales', 111527: 'pseudomallei group', 119060: 'Burkholderiaceae', 131567: 'cellular organisms'}	0	0	0	0	0	0	0	0	0	0	0	0	0	0
UVFM01000033.1	1506708530	1	1	0	0	0	0	0	0	0	0	0	0	0	0	0	0	0	0	0	0	0	0	2	2352173	268755	[]	Burkholderia pseudomallei	Proteobacteria	Betaproteobacteria	Burkholderiales	Burkholderiaceae	Burkholderia	Burkholderia pseudomallei	{1: 'root', 2: 'Bacteria', 1224: 'Proteobacteria', 28216: 'Betaproteobacteria', 28450: 'Burkholderia pseudomallei', 32008: 'Burkholderia', 80840: 'Burkholderiales', 111527: 'pseudomallei group', 119060: 'Burkholderiaceae', 131567: 'cellular organisms'}	0	0	0	0	0	0	0	0	0	0	0	0	0	0
UVPO01000018.1	1506703297	1	1	0	0	0	0	0	0	0	0	0	0	0	0	0	0	0	0	0	0	0	0	2	2357586	268755	[]	Burkholderia pseudomallei	Proteobacteria	Betaproteobacteria	Burkholderiales	Burkholderiaceae	Burkholderia	Burkholderia pseudomallei	{1: 'root', 2: 'Bacteria', 1224: 'Proteobacteria', 28216: 'Betaproteobacteria', 28450: 'Burkholderia pseudomallei', 32008: 'Burkholderia', 80840: 'Burkholderiales', 111527: 'pseudomallei group', 119060: 'Burkholderiaceae', 131567: 'cellular organisms'}	0	0	0	0	0	0	0	0	0	0	0	0	0	0
UVOT01000064.1	1506695667	1	1	0	0	0	0	0	0	0	0	0	0	0	0	0	0	0	0	0	0	0	0	2	2357565	268755	[]	Burkholderia pseudomallei	Proteobacteria	Betaproteobacteria	Burkholderiales	Burkholderiaceae	Burkholderia	Burkholderia pseudomallei	{1: 'root', 2: 'Bacteria', 1224: 'Proteobacteria', 28216: 'Betaproteobacteria', 28450: 'Burkholderia pseudomallei', 32008: 'Burkholderia', 80840: 'Burkholderiales', 111527: 'pseudomallei group', 119060: 'Burkholderiaceae', 131567: 'cellular organisms'}	0	0	0	0	0	0	0	0	0	0	0	0	0	0
UVOO01000036.1	1506690850	1	1	0	0	0	0	0	0	0	0	0	0	0	0	0	0	0	0	0	0	0	0	2	2357564	268755	[]	Burkholderia pseudomallei	Proteobacteria	Betaproteobacteria	Burkholderiales	Burkholderiaceae	Burkholderia	Burkholderia pseudomallei	{1: 'root', 2: 'Bacteria', 1224: 'Proteobacteria', 28216: 'Betaproteobacteria', 28450: 'Burkholderia pseudomallei', 32008: 'Burkholderia', 80840: 'Burkholderiales', 111527: 'pseudomallei group', 119060: 'Burkholderiaceae', 131567: 'cellular organisms'}	0	0	0	0	0	0	0	0	0	0	0	0	0	0
UVHV01000010.1	1506686999	1	1	0	0	0	0	0	0	0	0	0	0	0	0	0	0	0	0	0	0	0	0	2	2375210	268755	[]	Burkholderia pseudomallei	Proteobacteria	Betaproteobacteria	Burkholderiales	Burkholderiaceae	Burkholderia	Burkholderia pseudomallei	{1: 'root', 2: 'Bacteria', 1224: 'Proteobacteria', 28216: 'Betaproteobacteria', 28450: 'Burkholderia pseudomallei', 32008: 'Burkholderia', 80840: 'Burkholderiales', 111527: 'pseudomallei group', 119060: 'Burkholderiaceae', 131567: 'cellular organisms'}	0	0	0	0	0	0	0	0	0	0	0	0	0	0
UVDL01000012.1	1506680837	1	1	0	0	0	0	0	0	0	0	0	0	0	0	0	0	0	0	0	0	0	0	2	2352121	268755	[]	Burkholderia pseudomallei	Proteobacteria	Betaproteobacteria	Burkholderiales	Burkholderiaceae	Burkholderia	Burkholderia pseudomallei	{1: 'root', 2: 'Bacteria', 1224: 'Proteobacteria', 28216: 'Betaproteobacteria', 28450: 'Burkholderia pseudomallei', 32008: 'Burkholderia', 80840: 'Burkholderiales', 111527: 'pseudomallei group', 119060: 'Burkholderiaceae', 131567: 'cellular organisms'}	0	0	0	0	0	0	0	0	0	0	0	0	0	0
UVCD01000037.1	1506672650	1	1	0	0	0	0	0	0	0	0	0	0	0	0	0	0	0	0	0	0	0	0	2	2352087	268755	[]	Burkholderia pseudomallei	Proteobacteria	Betaproteobacteria	Burkholderiales	Burkholderiaceae	Burkholderia	Burkholderia pseudomallei	{1: 'root', 2: 'Bacteria', 1224: 'Proteobacteria', 28216: 'Betaproteobacteria', 28450: 'Burkholderia pseudomallei', 32008: 'Burkholderia', 80840: 'Burkholderiales', 111527: 'pseudomallei group', 119060: 'Burkholderiaceae', 131567: 'cellular organisms'}	0	0	0	0	0	0	0	0	0	0	0	0	0	0
UVED01000032.1	1506667669	1	1	0	0	0	0	0	0	0	0	0	0	0	0	0	0	0	0	0	0	0	0	2	2352139	268755	[]	Burkholderia pseudomallei	Proteobacteria	Betaproteobacteria	Burkholderiales	Burkholderiaceae	Burkholderia	Burkholderia pseudomallei	{1: 'root', 2: 'Bacteria', 1224: 'Proteobacteria', 28216: 'Betaproteobacteria', 28450: 'Burkholderia pseudomallei', 32008: 'Burkholderia', 80840: 'Burkholderiales', 111527: 'pseudomallei group', 119060: 'Burkholderiaceae', 131567: 'cellular organisms'}	0	0	0	0	0	0	0	0	0	0	0	0	0	0
UVPH01000043.1	1506660429	1	1	0	0	0	0	0	0	0	0	0	0	0	0	0	0	0	0	0	0	0	0	2	2357578	268755	[]	Burkholderia pseudomallei	Proteobacteria	Betaproteobacteria	Burkholderiales	Burkholderiaceae	Burkholderia	Burkholderia pseudomallei	{1: 'root', 2: 'Bacteria', 1224: 'Proteobacteria', 28216: 'Betaproteobacteria', 28450: 'Burkholderia pseudomallei', 32008: 'Burkholderia', 80840: 'Burkholderiales', 111527: 'pseudomallei group', 119060: 'Burkholderiaceae', 131567: 'cellular organisms'}	0	0	0	0	0	0	0	0	0	0	0	0	0	0
UVFX01000034.1	1506654742	1	1	0	0	0	0	0	0	0	0	0	0	0	0	0	0	0	0	0	0	0	0	2	2375156	268755	[]	Burkholderia pseudomallei	Proteobacteria	Betaproteobacteria	Burkholderiales	Burkholderiaceae	Burkholderia	Burkholderia pseudomallei	{1: 'root', 2: 'Bacteria', 1224: 'Proteobacteria', 28216: 'Betaproteobacteria', 28450: 'Burkholderia pseudomallei', 32008: 'Burkholderia', 80840: 'Burkholderiales', 111527: 'pseudomallei group', 119060: 'Burkholderiaceae', 131567: 'cellular organisms'}	0	0	0	0	0	0	0	0	0	0	0	0	0	0
UUWG01000011.1	1506651032	1	1	0	0	0	0	0	0	0	0	0	0	0	0	0	0	0	0	0	0	0	0	2	2362948	268755	[]	Burkholderia pseudomallei	Proteobacteria	Betaproteobacteria	Burkholderiales	Burkholderiaceae	Burkholderia	Burkholderia pseudomallei	{1: 'root', 2: 'Bacteria', 1224: 'Proteobacteria', 28216: 'Betaproteobacteria', 28450: 'Burkholderia pseudomallei', 32008: 'Burkholderia', 80840: 'Burkholderiales', 111527: 'pseudomallei group', 119060: 'Burkholderiaceae', 131567: 'cellular organisms'}	0	0	0	0	0	0	0	0	0	0	0	0	0	0
UVPB01000042.1	1506642286	1	1	0	0	0	0	0	0	0	0	0	0	0	0	0	0	0	0	0	0	0	0	2	2357572	268755	[]	Burkholderia pseudomallei	Proteobacteria	Betaproteobacteria	Burkholderiales	Burkholderiaceae	Burkholderia	Burkholderia pseudomallei	{1: 'root', 2: 'Bacteria', 1224: 'Proteobacteria', 28216: 'Betaproteobacteria', 28450: 'Burkholderia pseudomallei', 32008: 'Burkholderia', 80840: 'Burkholderiales', 111527: 'pseudomallei group', 119060: 'Burkholderiaceae', 131567: 'cellular organisms'}	0	0	0	0	0	0	0	0	0	0	0	0	0	0
UUZX01000003.1	1506640670	1	1	0	0	0	0	0	0	0	0	0	0	0	0	0	0	0	0	0	0	0	0	2	2352027	268755	[]	Burkholderia pseudomallei	Proteobacteria	Betaproteobacteria	Burkholderiales	Burkholderiaceae	Burkholderia	Burkholderia pseudomallei	{1: 'root', 2: 'Bacteria', 1224: 'Proteobacteria', 28216: 'Betaproteobacteria', 28450: 'Burkholderia pseudomallei', 32008: 'Burkholderia', 80840: 'Burkholderiales', 111527: 'pseudomallei group', 119060: 'Burkholderiaceae', 131567: 'cellular organisms'}	0	0	0	0	0	0	0	0	0	0	0	0	0	0
UVDW01000033.1	1506631828	1	1	0	0	0	0	0	0	0	0	0	0	0	0	0	0	0	0	0	0	0	0	2	2352133	268755	[]	Burkholderia pseudomallei	Proteobacteria	Betaproteobacteria	Burkholderiales	Burkholderiaceae	Burkholderia	Burkholderia pseudomallei	{1: 'root', 2: 'Bacteria', 1224: 'Proteobacteria', 28216: 'Betaproteobacteria', 28450: 'Burkholderia pseudomallei', 32008: 'Burkholderia', 80840: 'Burkholderiales', 111527: 'pseudomallei group', 119060: 'Burkholderiaceae', 131567: 'cellular organisms'}	0	0	0	0	0	0	0	0	0	0	0	0	0	0
UVNB01000018.1	1506625297	1	1	0	0	0	0	0	0	0	0	0	0	0	0	0	0	0	0	0	0	0	0	2	2352267	268755	[]	Burkholderia pseudomallei	Proteobacteria	Betaproteobacteria	Burkholderiales	Burkholderiaceae	Burkholderia	Burkholderia pseudomallei	{1: 'root', 2: 'Bacteria', 1224: 'Proteobacteria', 28216: 'Betaproteobacteria', 28450: 'Burkholderia pseudomallei', 32008: 'Burkholderia', 80840: 'Burkholderiales', 111527: 'pseudomallei group', 119060: 'Burkholderiaceae', 131567: 'cellular organisms'}	0	0	0	0	0	0	0	0	0	0	0	0	0	0
UVBR01000034.1	1506619754	1	1	0	0	0	0	0	0	0	0	0	0	0	0	0	0	0	0	0	0	0	0	2	2352075	268755	[]	Burkholderia pseudomallei	Proteobacteria	Betaproteobacteria	Burkholderiales	Burkholderiaceae	Burkholderia	Burkholderia pseudomallei	{1: 'root', 2: 'Bacteria', 1224: 'Proteobacteria', 28216: 'Betaproteobacteria', 28450: 'Burkholderia pseudomallei', 32008: 'Burkholderia', 80840: 'Burkholderiales', 111527: 'pseudomallei group', 119060: 'Burkholderiaceae', 131567: 'cellular organisms'}	0	0	0	0	0	0	0	0	0	0	0	0	0	0
UVFE01000025.1	1506613759	1	1	0	0	0	0	0	0	0	0	0	0	0	0	0	0	0	0	0	0	0	0	2	2352166	268755	[]	Burkholderia pseudomallei	Proteobacteria	Betaproteobacteria	Burkholderiales	Burkholderiaceae	Burkholderia	Burkholderia pseudomallei	{1: 'root', 2: 'Bacteria', 1224: 'Proteobacteria', 28216: 'Betaproteobacteria', 28450: 'Burkholderia pseudomallei', 32008: 'Burkholderia', 80840: 'Burkholderiales', 111527: 'pseudomallei group', 119060: 'Burkholderiaceae', 131567: 'cellular organisms'}	0	0	0	0	0	0	0	0	0	0	0	0	0	0
UVAF01000004.1	1506610505	1	1	0	0	0	0	0	0	0	0	0	0	0	0	0	0	0	0	0	0	0	0	2	2352033	268755	[]	Burkholderia pseudomallei	Proteobacteria	Betaproteobacteria	Burkholderiales	Burkholderiaceae	Burkholderia	Burkholderia pseudomallei	{1: 'root', 2: 'Bacteria', 1224: 'Proteobacteria', 28216: 'Betaproteobacteria', 28450: 'Burkholderia pseudomallei', 32008: 'Burkholderia', 80840: 'Burkholderiales', 111527: 'pseudomallei group', 119060: 'Burkholderiaceae', 131567: 'cellular organisms'}	0	0	0	0	0	0	0	0	0	0	0	0	0	0
UVOH01000017.1	1506601907	1	1	0	0	0	0	0	0	0	0	0	0	0	0	0	0	0	0	0	0	0	0	2	2352298	268755	[]	Burkholderia pseudomallei	Proteobacteria	Betaproteobacteria	Burkholderiales	Burkholderiaceae	Burkholderia	Burkholderia pseudomallei	{1: 'root', 2: 'Bacteria', 1224: 'Proteobacteria', 28216: 'Betaproteobacteria', 28450: 'Burkholderia pseudomallei', 32008: 'Burkholderia', 80840: 'Burkholderiales', 111527: 'pseudomallei group', 119060: 'Burkholderiaceae', 131567: 'cellular organisms'}	0	0	0	0	0	0	0	0	0	0	0	0	0	0
UVMZ01000042.1	1506593747	1	1	0	0	0	0	0	0	0	0	0	0	0	0	0	0	0	0	0	0	0	0	2	2352263	268755	[]	Burkholderia pseudomallei	Proteobacteria	Betaproteobacteria	Burkholderiales	Burkholderiaceae	Burkholderia	Burkholderia pseudomallei	{1: 'root', 2: 'Bacteria', 1224: 'Proteobacteria', 28216: 'Betaproteobacteria', 28450: 'Burkholderia pseudomallei', 32008: 'Burkholderia', 80840: 'Burkholderiales', 111527: 'pseudomallei group', 119060: 'Burkholderiaceae', 131567: 'cellular organisms'}	0	0	0	0	0	0	0	0	0	0	0	0	0	0
UUXH01000010.1	1506591965	1	1	0	0	0	0	0	0	0	0	0	0	0	0	0	0	0	0	0	0	0	0	2	2362980	268755	[]	Burkholderia pseudomallei	Proteobacteria	Betaproteobacteria	Burkholderiales	Burkholderiaceae	Burkholderia	Burkholderia pseudomallei	{1: 'root', 2: 'Bacteria', 1224: 'Proteobacteria', 28216: 'Betaproteobacteria', 28450: 'Burkholderia pseudomallei', 32008: 'Burkholderia', 80840: 'Burkholderiales', 111527: 'pseudomallei group', 119060: 'Burkholderiaceae', 131567: 'cellular organisms'}	0	0	0	0	0	0	0	0	0	0	0	0	0	0
UUVX01000018.1	1506584739	1	1	0	0	0	0	0	0	0	0	0	0	0	0	0	0	0	0	0	0	0	0	2	2362943	268755	[]	Burkholderia pseudomallei	Proteobacteria	Betaproteobacteria	Burkholderiales	Burkholderiaceae	Burkholderia	Burkholderia pseudomallei	{1: 'root', 2: 'Bacteria', 1224: 'Proteobacteria', 28216: 'Betaproteobacteria', 28450: 'Burkholderia pseudomallei', 32008: 'Burkholderia', 80840: 'Burkholderiales', 111527: 'pseudomallei group', 119060: 'Burkholderiaceae', 131567: 'cellular organisms'}	0	0	0	0	0	0	0	0	0	0	0	0	0	0
UVPC01000034.1	1506577064	1	1	0	0	0	0	0	0	0	0	0	0	0	0	0	0	0	0	0	0	0	0	2	2357573	268755	[]	Burkholderia pseudomallei	Proteobacteria	Betaproteobacteria	Burkholderiales	Burkholderiaceae	Burkholderia	Burkholderia pseudomallei	{1: 'root', 2: 'Bacteria', 1224: 'Proteobacteria', 28216: 'Betaproteobacteria', 28450: 'Burkholderia pseudomallei', 32008: 'Burkholderia', 80840: 'Burkholderiales', 111527: 'pseudomallei group', 119060: 'Burkholderiaceae', 131567: 'cellular organisms'}	0	0	0	0	0	0	0	0	0	0	0	0	0	0
UVFO01000056.1	1506570022	1	1	0	0	0	0	0	0	0	0	0	0	0	0	0	0	0	0	0	0	0	0	2	2352174	268755	[]	Burkholderia pseudomallei	Proteobacteria	Betaproteobacteria	Burkholderiales	Burkholderiaceae	Burkholderia	Burkholderia pseudomallei	{1: 'root', 2: 'Bacteria', 1224: 'Proteobacteria', 28216: 'Betaproteobacteria', 28450: 'Burkholderia pseudomallei', 32008: 'Burkholderia', 80840: 'Burkholderiales', 111527: 'pseudomallei group', 119060: 'Burkholderiaceae', 131567: 'cellular organisms'}	0	0	0	0	0	0	0	0	0	0	0	0	0	0
UUYI01000011.1	1506567545	1	1	0	0	0	0	0	0	0	0	0	0	0	0	0	0	0	0	0	0	0	0	2	2363005	268755	[]	Burkholderia pseudomallei	Proteobacteria	Betaproteobacteria	Burkholderiales	Burkholderiaceae	Burkholderia	Burkholderia pseudomallei	{1: 'root', 2: 'Bacteria', 1224: 'Proteobacteria', 28216: 'Betaproteobacteria', 28450: 'Burkholderia pseudomallei', 32008: 'Burkholderia', 80840: 'Burkholderiales', 111527: 'pseudomallei group', 119060: 'Burkholderiaceae', 131567: 'cellular organisms'}	0	0	0	0	0	0	0	0	0	0	0	0	0	0
UUWY01000002.1	1506563189	1	1	0	0	0	0	0	0	0	0	0	0	0	0	0	0	0	0	0	0	0	0	2	2362961	268755	[]	Burkholderia pseudomallei	Proteobacteria	Betaproteobacteria	Burkholderiales	Burkholderiaceae	Burkholderia	Burkholderia pseudomallei	{1: 'root', 2: 'Bacteria', 1224: 'Proteobacteria', 28216: 'Betaproteobacteria', 28450: 'Burkholderia pseudomallei', 32008: 'Burkholderia', 80840: 'Burkholderiales', 111527: 'pseudomallei group', 119060: 'Burkholderiaceae', 131567: 'cellular organisms'}	0	0	0	0	0	0	0	0	0	0	0	0	0	0
UVOZ01000064.1	1506552360	1	1	0	0	0	0	0	0	0	0	0	0	0	0	0	0	0	0	0	0	0	0	2	2357571	268755	[]	Burkholderia pseudomallei	Proteobacteria	Betaproteobacteria	Burkholderiales	Burkholderiaceae	Burkholderia	Burkholderia pseudomallei	{1: 'root', 2: 'Bacteria', 1224: 'Proteobacteria', 28216: 'Betaproteobacteria', 28450: 'Burkholderia pseudomallei', 32008: 'Burkholderia', 80840: 'Burkholderiales', 111527: 'pseudomallei group', 119060: 'Burkholderiaceae', 131567: 'cellular organisms'}	0	0	0	0	0	0	0	0	0	0	0	0	0	0
UVJW01000014.1	1506548953	1	1	0	0	0	0	0	0	0	0	0	0	0	0	0	0	0	0	0	0	0	0	2	2363073	268755	[]	Burkholderia pseudomallei	Proteobacteria	Betaproteobacteria	Burkholderiales	Burkholderiaceae	Burkholderia	Burkholderia pseudomallei	{1: 'root', 2: 'Bacteria', 1224: 'Proteobacteria', 28216: 'Betaproteobacteria', 28450: 'Burkholderia pseudomallei', 32008: 'Burkholderia', 80840: 'Burkholderiales', 111527: 'pseudomallei group', 119060: 'Burkholderiaceae', 131567: 'cellular organisms'}	0	0	0	0	0	0	0	0	0	0	0	0	0	0
UVEB01000033.1	1506542063	1	1	0	0	0	0	0	0	0	0	0	0	0	0	0	0	0	0	0	0	0	0	2	2352136	268755	[]	Burkholderia pseudomallei	Proteobacteria	Betaproteobacteria	Burkholderiales	Burkholderiaceae	Burkholderia	Burkholderia pseudomallei	{1: 'root', 2: 'Bacteria', 1224: 'Proteobacteria', 28216: 'Betaproteobacteria', 28450: 'Burkholderia pseudomallei', 32008: 'Burkholderia', 80840: 'Burkholderiales', 111527: 'pseudomallei group', 119060: 'Burkholderiaceae', 131567: 'cellular organisms'}	0	0	0	0	0	0	0	0	0	0	0	0	0	0
UUZK01000008.1	1506537795	1	1	0	0	0	0	0	0	0	0	0	0	0	0	0	0	0	0	0	0	0	0	2	2352019	268755	[]	Burkholderia pseudomallei	Proteobacteria	Betaproteobacteria	Burkholderiales	Burkholderiaceae	Burkholderia	Burkholderia pseudomallei	{1: 'root', 2: 'Bacteria', 1224: 'Proteobacteria', 28216: 'Betaproteobacteria', 28450: 'Burkholderia pseudomallei', 32008: 'Burkholderia', 80840: 'Burkholderiales', 111527: 'pseudomallei group', 119060: 'Burkholderiaceae', 131567: 'cellular organisms'}	0	0	0	0	0	0	0	0	0	0	0	0	0	0
UVSU01000057.1	1506528276	1	1	0	0	0	0	0	0	0	0	0	0	0	0	0	0	0	0	0	0	0	0	2	2357672	268755	[]	Burkholderia pseudomallei	Proteobacteria	Betaproteobacteria	Burkholderiales	Burkholderiaceae	Burkholderia	Burkholderia pseudomallei	{1: 'root', 2: 'Bacteria', 1224: 'Proteobacteria', 28216: 'Betaproteobacteria', 28450: 'Burkholderia pseudomallei', 32008: 'Burkholderia', 80840: 'Burkholderiales', 111527: 'pseudomallei group', 119060: 'Burkholderiaceae', 131567: 'cellular organisms'}	0	0	0	0	0	0	0	0	0	0	0	0	0	0
UVCM01000015.1	1506525488	1	1	0	0	0	0	0	0	0	0	0	0	0	0	0	0	0	0	0	0	0	0	2	2352094	268755	[]	Burkholderia pseudomallei	Proteobacteria	Betaproteobacteria	Burkholderiales	Burkholderiaceae	Burkholderia	Burkholderia pseudomallei	{1: 'root', 2: 'Bacteria', 1224: 'Proteobacteria', 28216: 'Betaproteobacteria', 28450: 'Burkholderia pseudomallei', 32008: 'Burkholderia', 80840: 'Burkholderiales', 111527: 'pseudomallei group', 119060: 'Burkholderiaceae', 131567: 'cellular organisms'}	0	0	0	0	0	0	0	0	0	0	0	0	0	0
UVIA01000077.1	1506516928	1	1	0	0	0	0	0	0	0	0	0	0	0	0	0	0	0	0	0	0	0	0	2	2363023	268755	[]	Burkholderia pseudomallei	Proteobacteria	Betaproteobacteria	Burkholderiales	Burkholderiaceae	Burkholderia	Burkholderia pseudomallei	{1: 'root', 2: 'Bacteria', 1224: 'Proteobacteria', 28216: 'Betaproteobacteria', 28450: 'Burkholderia pseudomallei', 32008: 'Burkholderia', 80840: 'Burkholderiales', 111527: 'pseudomallei group', 119060: 'Burkholderiaceae', 131567: 'cellular organisms'}	0	0	0	0	0	0	0	0	0	0	0	0	0	0
UVPJ01000046.1	1506510812	1	1	0	0	0	0	0	0	0	0	0	0	0	0	0	0	0	0	0	0	0	0	2	2357581	268755	[]	Burkholderia pseudomallei	Proteobacteria	Betaproteobacteria	Burkholderiales	Burkholderiaceae	Burkholderia	Burkholderia pseudomallei	{1: 'root', 2: 'Bacteria', 1224: 'Proteobacteria', 28216: 'Betaproteobacteria', 28450: 'Burkholderia pseudomallei', 32008: 'Burkholderia', 80840: 'Burkholderiales', 111527: 'pseudomallei group', 119060: 'Burkholderiaceae', 131567: 'cellular organisms'}	0	0	0	0	0	0	0	0	0	0	0	0	0	0
UVPG01000039.1	1506505317	1	1	0	0	0	0	0	0	0	0	0	0	0	0	0	0	0	0	0	0	0	0	2	2357579	268755	[]	Burkholderia pseudomallei	Proteobacteria	Betaproteobacteria	Burkholderiales	Burkholderiaceae	Burkholderia	Burkholderia pseudomallei	{1: 'root', 2: 'Bacteria', 1224: 'Proteobacteria', 28216: 'Betaproteobacteria', 28450: 'Burkholderia pseudomallei', 32008: 'Burkholderia', 80840: 'Burkholderiales', 111527: 'pseudomallei group', 119060: 'Burkholderiaceae', 131567: 'cellular organisms'}	0	0	0	0	0	0	0	0	0	0	0	0	0	0
UVER01000036.1	1506499788	1	1	0	0	0	0	0	0	0	0	0	0	0	0	0	0	0	0	0	0	0	0	2	2352153	268755	[]	Burkholderia pseudomallei	Proteobacteria	Betaproteobacteria	Burkholderiales	Burkholderiaceae	Burkholderia	Burkholderia pseudomallei	{1: 'root', 2: 'Bacteria', 1224: 'Proteobacteria', 28216: 'Betaproteobacteria', 28450: 'Burkholderia pseudomallei', 32008: 'Burkholderia', 80840: 'Burkholderiales', 111527: 'pseudomallei group', 119060: 'Burkholderiaceae', 131567: 'cellular organisms'}	0	0	0	0	0	0	0	0	0	0	0	0	0	0
UVNC01000020.1	1506493672	1	1	0	0	0	0	0	0	0	0	0	0	0	0	0	0	0	0	0	0	0	0	2	2352268	268755	[]	Burkholderia pseudomallei	Proteobacteria	Betaproteobacteria	Burkholderiales	Burkholderiaceae	Burkholderia	Burkholderia pseudomallei	{1: 'root', 2: 'Bacteria', 1224: 'Proteobacteria', 28216: 'Betaproteobacteria', 28450: 'Burkholderia pseudomallei', 32008: 'Burkholderia', 80840: 'Burkholderiales', 111527: 'pseudomallei group', 119060: 'Burkholderiaceae', 131567: 'cellular organisms'}	0	0	0	0	0	0	0	0	0	0	0	0	0	0
UVLU01000038.1	1506487462	1	1	0	0	0	0	0	0	0	0	0	0	0	0	0	0	0	0	0	0	0	0	2	2352230	268755	[]	Burkholderia pseudomallei	Proteobacteria	Betaproteobacteria	Burkholderiales	Burkholderiaceae	Burkholderia	Burkholderia pseudomallei	{1: 'root', 2: 'Bacteria', 1224: 'Proteobacteria', 28216: 'Betaproteobacteria', 28450: 'Burkholderia pseudomallei', 32008: 'Burkholderia', 80840: 'Burkholderiales', 111527: 'pseudomallei group', 119060: 'Burkholderiaceae', 131567: 'cellular organisms'}	0	0	0	0	0	0	0	0	0	0	0	0	0	0
UVPT01000002.1	1506485803	1	1	0	0	0	0	0	0	0	0	0	0	0	0	0	0	0	0	0	0	0	0	2	2357591	268755	[]	Burkholderia pseudomallei	Proteobacteria	Betaproteobacteria	Burkholderiales	Burkholderiaceae	Burkholderia	Burkholderia pseudomallei	{1: 'root', 2: 'Bacteria', 1224: 'Proteobacteria', 28216: 'Betaproteobacteria', 28450: 'Burkholderia pseudomallei', 32008: 'Burkholderia', 80840: 'Burkholderiales', 111527: 'pseudomallei group', 119060: 'Burkholderiaceae', 131567: 'cellular organisms'}	0	0	0	0	0	0	0	0	0	0	0	0	0	0
UUZU01000002.1	1506479375	1	1	0	0	0	0	0	0	0	0	0	0	0	0	0	0	0	0	0	0	0	0	2	2352020	268755	[]	Burkholderia pseudomallei	Proteobacteria	Betaproteobacteria	Burkholderiales	Burkholderiaceae	Burkholderia	Burkholderia pseudomallei	{1: 'root', 2: 'Bacteria', 1224: 'Proteobacteria', 28216: 'Betaproteobacteria', 28450: 'Burkholderia pseudomallei', 32008: 'Burkholderia', 80840: 'Burkholderiales', 111527: 'pseudomallei group', 119060: 'Burkholderiaceae', 131567: 'cellular organisms'}	0	0	0	0	0	0	0	0	0	0	0	0	0	0
UVAK01000005.1	1506472814	1	1	0	0	0	0	0	0	0	0	0	0	0	0	0	0	0	0	0	0	0	0	2	2352044	268755	[]	Burkholderia pseudomallei	Proteobacteria	Betaproteobacteria	Burkholderiales	Burkholderiaceae	Burkholderia	Burkholderia pseudomallei	{1: 'root', 2: 'Bacteria', 1224: 'Proteobacteria', 28216: 'Betaproteobacteria', 28450: 'Burkholderia pseudomallei', 32008: 'Burkholderia', 80840: 'Burkholderiales', 111527: 'pseudomallei group', 119060: 'Burkholderiaceae', 131567: 'cellular organisms'}	0	0	0	0	0	0	0	0	0	0	0	0	0	0
UUWL01000068.1	1506462745	1	1	0	0	0	0	0	0	0	0	0	0	0	0	0	0	0	0	0	0	0	0	2	2362958	268755	[]	Burkholderia pseudomallei	Proteobacteria	Betaproteobacteria	Burkholderiales	Burkholderiaceae	Burkholderia	Burkholderia pseudomallei	{1: 'root', 2: 'Bacteria', 1224: 'Proteobacteria', 28216: 'Betaproteobacteria', 28450: 'Burkholderia pseudomallei', 32008: 'Burkholderia', 80840: 'Burkholderiales', 111527: 'pseudomallei group', 119060: 'Burkholderiaceae', 131567: 'cellular organisms'}	0	0	0	0	0	0	0	0	0	0	0	0	0	0
UVET01000012.1	1506458287	1	1	0	0	0	0	0	0	0	0	0	0	0	0	0	0	0	0	0	0	0	0	2	2352154	268755	[]	Burkholderia pseudomallei	Proteobacteria	Betaproteobacteria	Burkholderiales	Burkholderiaceae	Burkholderia	Burkholderia pseudomallei	{1: 'root', 2: 'Bacteria', 1224: 'Proteobacteria', 28216: 'Betaproteobacteria', 28450: 'Burkholderia pseudomallei', 32008: 'Burkholderia', 80840: 'Burkholderiales', 111527: 'pseudomallei group', 119060: 'Burkholderiaceae', 131567: 'cellular organisms'}	0	0	0	0	0	0	0	0	0	0	0	0	0	0
UUYD01000069.1	1506449239	1	1	0	0	0	0	0	0	0	0	0	0	0	0	0	0	0	0	0	0	0	0	2	2362998	268755	[]	Burkholderia pseudomallei	Proteobacteria	Betaproteobacteria	Burkholderiales	Burkholderiaceae	Burkholderia	Burkholderia pseudomallei	{1: 'root', 2: 'Bacteria', 1224: 'Proteobacteria', 28216: 'Betaproteobacteria', 28450: 'Burkholderia pseudomallei', 32008: 'Burkholderia', 80840: 'Burkholderiales', 111527: 'pseudomallei group', 119060: 'Burkholderiaceae', 131567: 'cellular organisms'}	0	0	0	0	0	0	0	0	0	0	0	0	0	0
UVDM01000014.1	1506445928	1	1	0	0	0	0	0	0	0	0	0	0	0	0	0	0	0	0	0	0	0	0	2	2352120	268755	[]	Burkholderia pseudomallei	Proteobacteria	Betaproteobacteria	Burkholderiales	Burkholderiaceae	Burkholderia	Burkholderia pseudomallei	{1: 'root', 2: 'Bacteria', 1224: 'Proteobacteria', 28216: 'Betaproteobacteria', 28450: 'Burkholderia pseudomallei', 32008: 'Burkholderia', 80840: 'Burkholderiales', 111527: 'pseudomallei group', 119060: 'Burkholderiaceae', 131567: 'cellular organisms'}	0	0	0	0	0	0	0	0	0	0	0	0	0	0
UVFK01000058.1	1506437153	1	1	0	0	0	0	0	0	0	0	0	0	0	0	0	0	0	0	0	0	0	0	2	2352172	268755	[]	Burkholderia pseudomallei	Proteobacteria	Betaproteobacteria	Burkholderiales	Burkholderiaceae	Burkholderia	Burkholderia pseudomallei	{1: 'root', 2: 'Bacteria', 1224: 'Proteobacteria', 28216: 'Betaproteobacteria', 28450: 'Burkholderia pseudomallei', 32008: 'Burkholderia', 80840: 'Burkholderiales', 111527: 'pseudomallei group', 119060: 'Burkholderiaceae', 131567: 'cellular organisms'}	0	0	0	0	0	0	0	0	0	0	0	0	0	0
UUYU01000032.1	1506432230	1	1	0	0	0	0	0	0	0	0	0	0	0	0	0	0	0	0	0	0	0	0	2	2352003	268755	[]	Burkholderia pseudomallei	Proteobacteria	Betaproteobacteria	Burkholderiales	Burkholderiaceae	Burkholderia	Burkholderia pseudomallei	{1: 'root', 2: 'Bacteria', 1224: 'Proteobacteria', 28216: 'Betaproteobacteria', 28450: 'Burkholderia pseudomallei', 32008: 'Burkholderia', 80840: 'Burkholderiales', 111527: 'pseudomallei group', 119060: 'Burkholderiaceae', 131567: 'cellular organisms'}	0	0	0	0	0	0	0	0	0	0	0	0	0	0
UUSG01000015.1	1506427169	1	1	0	0	0	0	0	0	0	0	0	0	0	0	0	0	0	0	0	0	0	0	2	2351947	268755	[]	Burkholderia pseudomallei	Proteobacteria	Betaproteobacteria	Burkholderiales	Burkholderiaceae	Burkholderia	Burkholderia pseudomallei	{1: 'root', 2: 'Bacteria', 1224: 'Proteobacteria', 28216: 'Betaproteobacteria', 28450: 'Burkholderia pseudomallei', 32008: 'Burkholderia', 80840: 'Burkholderiales', 111527: 'pseudomallei group', 119060: 'Burkholderiaceae', 131567: 'cellular organisms'}	0	0	0	0	0	0	0	0	0	0	0	0	0	0
UVGI01000062.1	1506419093	1	1	0	0	0	0	0	0	0	0	0	0	0	0	0	0	0	0	0	0	0	0	2	2375170	268755	[]	Burkholderia pseudomallei	Proteobacteria	Betaproteobacteria	Burkholderiales	Burkholderiaceae	Burkholderia	Burkholderia pseudomallei	{1: 'root', 2: 'Bacteria', 1224: 'Proteobacteria', 28216: 'Betaproteobacteria', 28450: 'Burkholderia pseudomallei', 32008: 'Burkholderia', 80840: 'Burkholderiales', 111527: 'pseudomallei group', 119060: 'Burkholderiaceae', 131567: 'cellular organisms'}	0	0	0	0	0	0	0	0	0	0	0	0	0	0
UVKA01000014.1	1506415998	1	1	0	0	0	0	0	0	0	0	0	0	0	0	0	0	0	0	0	0	0	0	2	2363076	268755	[]	Burkholderia pseudomallei	Proteobacteria	Betaproteobacteria	Burkholderiales	Burkholderiaceae	Burkholderia	Burkholderia pseudomallei	{1: 'root', 2: 'Bacteria', 1224: 'Proteobacteria', 28216: 'Betaproteobacteria', 28450: 'Burkholderia pseudomallei', 32008: 'Burkholderia', 80840: 'Burkholderiales', 111527: 'pseudomallei group', 119060: 'Burkholderiaceae', 131567: 'cellular organisms'}	0	0	0	0	0	0	0	0	0	0	0	0	0	0
UVJZ01000056.1	1506407160	1	1	0	0	0	0	0	0	0	0	0	0	0	0	0	0	0	0	0	0	0	0	2	2375218	268755	[]	Burkholderia pseudomallei	Proteobacteria	Betaproteobacteria	Burkholderiales	Burkholderiaceae	Burkholderia	Burkholderia pseudomallei	{1: 'root', 2: 'Bacteria', 1224: 'Proteobacteria', 28216: 'Betaproteobacteria', 28450: 'Burkholderia pseudomallei', 32008: 'Burkholderia', 80840: 'Burkholderiales', 111527: 'pseudomallei group', 119060: 'Burkholderiaceae', 131567: 'cellular organisms'}	0	0	0	0	0	0	0	0	0	0	0	0	0	0
UVDZ01000035.1	1506402848	1	1	0	0	0	0	0	0	0	0	0	0	0	0	0	0	0	0	0	0	0	0	2	2352135	268755	[]	Burkholderia pseudomallei	Proteobacteria	Betaproteobacteria	Burkholderiales	Burkholderiaceae	Burkholderia	Burkholderia pseudomallei	{1: 'root', 2: 'Bacteria', 1224: 'Proteobacteria', 28216: 'Betaproteobacteria', 28450: 'Burkholderia pseudomallei', 32008: 'Burkholderia', 80840: 'Burkholderiales', 111527: 'pseudomallei group', 119060: 'Burkholderiaceae', 131567: 'cellular organisms'}	0	0	0	0	0	0	0	0	0	0	0	0	0	0
UVMY01000023.1	1506395863	1	1	0	0	0	0	0	0	0	0	0	0	0	0	0	0	0	0	0	0	0	0	2	2352261	268755	[]	Burkholderia pseudomallei	Proteobacteria	Betaproteobacteria	Burkholderiales	Burkholderiaceae	Burkholderia	Burkholderia pseudomallei	{1: 'root', 2: 'Bacteria', 1224: 'Proteobacteria', 28216: 'Betaproteobacteria', 28450: 'Burkholderia pseudomallei', 32008: 'Burkholderia', 80840: 'Burkholderiales', 111527: 'pseudomallei group', 119060: 'Burkholderiaceae', 131567: 'cellular organisms'}	0	0	0	0	0	0	0	0	0	0	0	0	0	0
UVJX01000001.1	1506394507	1	1	0	0	0	0	0	0	0	0	0	0	0	0	0	0	0	0	0	0	0	0	2	2363072	268755	[]	Burkholderia pseudomallei	Proteobacteria	Betaproteobacteria	Burkholderiales	Burkholderiaceae	Burkholderia	Burkholderia pseudomallei	{1: 'root', 2: 'Bacteria', 1224: 'Proteobacteria', 28216: 'Betaproteobacteria', 28450: 'Burkholderia pseudomallei', 32008: 'Burkholderia', 80840: 'Burkholderiales', 111527: 'pseudomallei group', 119060: 'Burkholderiaceae', 131567: 'cellular organisms'}	0	0	0	0	0	0	0	0	0	0	0	0	0	0
UUQS01000011.1	1506385764	1	1	0	0	0	0	0	0	0	0	0	0	0	0	0	0	0	0	0	0	0	0	2	2357526	268755	[]	Burkholderia pseudomallei	Proteobacteria	Betaproteobacteria	Burkholderiales	Burkholderiaceae	Burkholderia	Burkholderia pseudomallei	{1: 'root', 2: 'Bacteria', 1224: 'Proteobacteria', 28216: 'Betaproteobacteria', 28450: 'Burkholderia pseudomallei', 32008: 'Burkholderia', 80840: 'Burkholderiales', 111527: 'pseudomallei group', 119060: 'Burkholderiaceae', 131567: 'cellular organisms'}	0	0	0	0	0	0	0	0	0	0	0	0	0	0
UVDY01000031.1	1506379125	1	1	0	0	0	0	0	0	0	0	0	0	0	0	0	0	0	0	0	0	0	0	2	2352134	268755	[]	Burkholderia pseudomallei	Proteobacteria	Betaproteobacteria	Burkholderiales	Burkholderiaceae	Burkholderia	Burkholderia pseudomallei	{1: 'root', 2: 'Bacteria', 1224: 'Proteobacteria', 28216: 'Betaproteobacteria', 28450: 'Burkholderia pseudomallei', 32008: 'Burkholderia', 80840: 'Burkholderiales', 111527: 'pseudomallei group', 119060: 'Burkholderiaceae', 131567: 'cellular organisms'}	0	0	0	0	0	0	0	0	0	0	0	0	0	0
UVGK01000062.1	1506371308	1	1	0	0	0	0	0	0	0	0	0	0	0	0	0	0	0	0	0	0	0	0	2	2375171	268755	[]	Burkholderia pseudomallei	Proteobacteria	Betaproteobacteria	Burkholderiales	Burkholderiaceae	Burkholderia	Burkholderia pseudomallei	{1: 'root', 2: 'Bacteria', 1224: 'Proteobacteria', 28216: 'Betaproteobacteria', 28450: 'Burkholderia pseudomallei', 32008: 'Burkholderia', 80840: 'Burkholderiales', 111527: 'pseudomallei group', 119060: 'Burkholderiaceae', 131567: 'cellular organisms'}	0	0	0	0	0	0	0	0	0	0	0	0	0	0
UUTE01000018.1	1506366693	1	1	0	0	0	0	0	0	0	0	0	0	0	0	0	0	0	0	0	0	0	0	2	2351969	268755	[]	Burkholderia pseudomallei	Proteobacteria	Betaproteobacteria	Burkholderiales	Burkholderiaceae	Burkholderia	Burkholderia pseudomallei	{1: 'root', 2: 'Bacteria', 1224: 'Proteobacteria', 28216: 'Betaproteobacteria', 28450: 'Burkholderia pseudomallei', 32008: 'Burkholderia', 80840: 'Burkholderiales', 111527: 'pseudomallei group', 119060: 'Burkholderiaceae', 131567: 'cellular organisms'}	0	0	0	0	0	0	0	0	0	0	0	0	0	0
UVMT01000040.1	1506359172	1	1	0	0	0	0	0	0	0	0	0	0	0	0	0	0	0	0	0	0	0	0	2	2352259	268755	[]	Burkholderia pseudomallei	Proteobacteria	Betaproteobacteria	Burkholderiales	Burkholderiaceae	Burkholderia	Burkholderia pseudomallei	{1: 'root', 2: 'Bacteria', 1224: 'Proteobacteria', 28216: 'Betaproteobacteria', 28450: 'Burkholderia pseudomallei', 32008: 'Burkholderia', 80840: 'Burkholderiales', 111527: 'pseudomallei group', 119060: 'Burkholderiaceae', 131567: 'cellular organisms'}	0	0	0	0	0	0	0	0	0	0	0	0	0	0
UVGG01000063.1	1506353282	1	1	0	0	0	0	0	0	0	0	0	0	0	0	0	0	0	0	0	0	0	0	2	2375173	268755	[]	Burkholderia pseudomallei	Proteobacteria	Betaproteobacteria	Burkholderiales	Burkholderiaceae	Burkholderia	Burkholderia pseudomallei	{1: 'root', 2: 'Bacteria', 1224: 'Proteobacteria', 28216: 'Betaproteobacteria', 28450: 'Burkholderia pseudomallei', 32008: 'Burkholderia', 80840: 'Burkholderiales', 111527: 'pseudomallei group', 119060: 'Burkholderiaceae', 131567: 'cellular organisms'}	0	0	0	0	0	0	0	0	0	0	0	0	0	0
UUYV01000074.1	1506347332	1	1	0	0	0	0	0	0	0	0	0	0	0	0	0	0	0	0	0	0	0	0	2	2363012	268755	[]	Burkholderia pseudomallei	Proteobacteria	Betaproteobacteria	Burkholderiales	Burkholderiaceae	Burkholderia	Burkholderia pseudomallei	{1: 'root', 2: 'Bacteria', 1224: 'Proteobacteria', 28216: 'Betaproteobacteria', 28450: 'Burkholderia pseudomallei', 32008: 'Burkholderia', 80840: 'Burkholderiales', 111527: 'pseudomallei group', 119060: 'Burkholderiaceae', 131567: 'cellular organisms'}	0	0	0	0	0	0	0	0	0	0	0	0	0	0
UVJY01000014.1	1506343859	1	1	0	0	0	0	0	0	0	0	0	0	0	0	0	0	0	0	0	0	0	0	2	2363075	268755	[]	Burkholderia pseudomallei	Proteobacteria	Betaproteobacteria	Burkholderiales	Burkholderiaceae	Burkholderia	Burkholderia pseudomallei	{1: 'root', 2: 'Bacteria', 1224: 'Proteobacteria', 28216: 'Betaproteobacteria', 28450: 'Burkholderia pseudomallei', 32008: 'Burkholderia', 80840: 'Burkholderiales', 111527: 'pseudomallei group', 119060: 'Burkholderiaceae', 131567: 'cellular organisms'}	0	0	0	0	0	0	0	0	0	0	0	0	0	0
UVBW01000009.1	1506339207	1	1	0	0	0	0	0	0	0	0	0	0	0	0	0	0	0	0	0	0	0	0	2	2352078	268755	[]	Burkholderia pseudomallei	Proteobacteria	Betaproteobacteria	Burkholderiales	Burkholderiaceae	Burkholderia	Burkholderia pseudomallei	{1: 'root', 2: 'Bacteria', 1224: 'Proteobacteria', 28216: 'Betaproteobacteria', 28450: 'Burkholderia pseudomallei', 32008: 'Burkholderia', 80840: 'Burkholderiales', 111527: 'pseudomallei group', 119060: 'Burkholderiaceae', 131567: 'cellular organisms'}	0	0	0	0	0	0	0	0	0	0	0	0	0	0
UVPR01000057.1	1506329384	1	1	0	0	0	0	0	0	0	0	0	0	0	0	0	0	0	0	0	0	0	0	2	2357589	268755	[]	Burkholderia pseudomallei	Proteobacteria	Betaproteobacteria	Burkholderiales	Burkholderiaceae	Burkholderia	Burkholderia pseudomallei	{1: 'root', 2: 'Bacteria', 1224: 'Proteobacteria', 28216: 'Betaproteobacteria', 28450: 'Burkholderia pseudomallei', 32008: 'Burkholderia', 80840: 'Burkholderiales', 111527: 'pseudomallei group', 119060: 'Burkholderiaceae', 131567: 'cellular organisms'}	0	0	0	0	0	0	0	0	0	0	0	0	0	0
UVQN01000002.1	1506328338	1	1	0	0	0	0	0	0	0	0	0	0	0	0	0	0	0	0	0	0	0	0	2	2357610	268755	[]	Burkholderia pseudomallei	Proteobacteria	Betaproteobacteria	Burkholderiales	Burkholderiaceae	Burkholderia	Burkholderia pseudomallei	{1: 'root', 2: 'Bacteria', 1224: 'Proteobacteria', 28216: 'Betaproteobacteria', 28450: 'Burkholderia pseudomallei', 32008: 'Burkholderia', 80840: 'Burkholderiales', 111527: 'pseudomallei group', 119060: 'Burkholderiaceae', 131567: 'cellular organisms'}	0	0	0	0	0	0	0	0	0	0	0	0	0	0
UVPI01000055.1	1506317487	1	1	0	0	0	0	0	0	0	0	0	0	0	0	0	0	0	0	0	0	0	0	2	2357580	268755	[]	Burkholderia pseudomallei	Proteobacteria	Betaproteobacteria	Burkholderiales	Burkholderiaceae	Burkholderia	Burkholderia pseudomallei	{1: 'root', 2: 'Bacteria', 1224: 'Proteobacteria', 28216: 'Betaproteobacteria', 28450: 'Burkholderia pseudomallei', 32008: 'Burkholderia', 80840: 'Burkholderiales', 111527: 'pseudomallei group', 119060: 'Burkholderiaceae', 131567: 'cellular organisms'}	0	0	0	0	0	0	0	0	0	0	0	0	0	0
UUSZ01000004.1	1506315343	1	1	0	0	0	0	0	0	0	0	0	0	0	0	0	0	0	0	0	0	0	0	2	2351960	268755	[]	Burkholderia pseudomallei	Proteobacteria	Betaproteobacteria	Burkholderiales	Burkholderiaceae	Burkholderia	Burkholderia pseudomallei	{1: 'root', 2: 'Bacteria', 1224: 'Proteobacteria', 28216: 'Betaproteobacteria', 28450: 'Burkholderia pseudomallei', 32008: 'Burkholderia', 80840: 'Burkholderiales', 111527: 'pseudomallei group', 119060: 'Burkholderiaceae', 131567: 'cellular organisms'}	0	0	0	0	0	0	0	0	0	0	0	0	0	0
UUXT01000082.1	1506305704	1	1	0	0	0	0	0	0	0	0	0	0	0	0	0	0	0	0	0	0	0	0	2	2362990	268755	[]	Burkholderia pseudomallei	Proteobacteria	Betaproteobacteria	Burkholderiales	Burkholderiaceae	Burkholderia	Burkholderia pseudomallei	{1: 'root', 2: 'Bacteria', 1224: 'Proteobacteria', 28216: 'Betaproteobacteria', 28450: 'Burkholderia pseudomallei', 32008: 'Burkholderia', 80840: 'Burkholderiales', 111527: 'pseudomallei group', 119060: 'Burkholderiaceae', 131567: 'cellular organisms'}	0	0	0	0	0	0	0	0	0	0	0	0	0	0
UVPQ01000019.1	1506301272	1	1	0	0	0	0	0	0	0	0	0	0	0	0	0	0	0	0	0	0	0	0	2	2357588	268755	[]	Burkholderia pseudomallei	Proteobacteria	Betaproteobacteria	Burkholderiales	Burkholderiaceae	Burkholderia	Burkholderia pseudomallei	{1: 'root', 2: 'Bacteria', 1224: 'Proteobacteria', 28216: 'Betaproteobacteria', 28450: 'Burkholderia pseudomallei', 32008: 'Burkholderia', 80840: 'Burkholderiales', 111527: 'pseudomallei group', 119060: 'Burkholderiaceae', 131567: 'cellular organisms'}	0	0	0	0	0	0	0	0	0	0	0	0	0	0
UVQA01000009.1	1506297313	1	1	0	0	0	0	0	0	0	0	0	0	0	0	0	0	0	0	0	0	0	0	2	2357599	268755	[]	Burkholderia pseudomallei	Proteobacteria	Betaproteobacteria	Burkholderiales	Burkholderiaceae	Burkholderia	Burkholderia pseudomallei	{1: 'root', 2: 'Bacteria', 1224: 'Proteobacteria', 28216: 'Betaproteobacteria', 28450: 'Burkholderia pseudomallei', 32008: 'Burkholderia', 80840: 'Burkholderiales', 111527: 'pseudomallei group', 119060: 'Burkholderiaceae', 131567: 'cellular organisms'}	0	0	0	0	0	0	0	0	0	0	0	0	0	0
UUUJ01000066.1	1506287742	1	1	0	0	0	0	0	0	0	0	0	0	0	0	0	0	0	0	0	0	0	0	2	2351999	268755	[]	Burkholderia pseudomallei	Proteobacteria	Betaproteobacteria	Burkholderiales	Burkholderiaceae	Burkholderia	Burkholderia pseudomallei	{1: 'root', 2: 'Bacteria', 1224: 'Proteobacteria', 28216: 'Betaproteobacteria', 28450: 'Burkholderia pseudomallei', 32008: 'Burkholderia', 80840: 'Burkholderiales', 111527: 'pseudomallei group', 119060: 'Burkholderiaceae', 131567: 'cellular organisms'}	0	0	0	0	0	0	0	0	0	0	0	0	0	0
UVOE01000019.1	1506283842	1	1	0	0	0	0	0	0	0	0	0	0	0	0	0	0	0	0	0	0	0	0	2	2352300	268755	[]	Burkholderia pseudomallei	Proteobacteria	Betaproteobacteria	Burkholderiales	Burkholderiaceae	Burkholderia	Burkholderia pseudomallei	{1: 'root', 2: 'Bacteria', 1224: 'Proteobacteria', 28216: 'Betaproteobacteria', 28450: 'Burkholderia pseudomallei', 32008: 'Burkholderia', 80840: 'Burkholderiales', 111527: 'pseudomallei group', 119060: 'Burkholderiaceae', 131567: 'cellular organisms'}	0	0	0	0	0	0	0	0	0	0	0	0	0	0
UVOX01000063.1	1506275899	1	1	0	0	0	0	0	0	0	0	0	0	0	0	0	0	0	0	0	0	0	0	2	2357570	268755	[]	Burkholderia pseudomallei	Proteobacteria	Betaproteobacteria	Burkholderiales	Burkholderiaceae	Burkholderia	Burkholderia pseudomallei	{1: 'root', 2: 'Bacteria', 1224: 'Proteobacteria', 28216: 'Betaproteobacteria', 28450: 'Burkholderia pseudomallei', 32008: 'Burkholderia', 80840: 'Burkholderiales', 111527: 'pseudomallei group', 119060: 'Burkholderiaceae', 131567: 'cellular organisms'}	0	0	0	0	0	0	0	0	0	0	0	0	0	0
UVAV01000014.1	1506272618	1	1	0	0	0	0	0	0	0	0	0	0	0	0	0	0	0	0	0	0	0	0	2	2352047	268755	[]	Burkholderia pseudomallei	Proteobacteria	Betaproteobacteria	Burkholderiales	Burkholderiaceae	Burkholderia	Burkholderia pseudomallei	{1: 'root', 2: 'Bacteria', 1224: 'Proteobacteria', 28216: 'Betaproteobacteria', 28450: 'Burkholderia pseudomallei', 32008: 'Burkholderia', 80840: 'Burkholderiales', 111527: 'pseudomallei group', 119060: 'Burkholderiaceae', 131567: 'cellular organisms'}	0	0	0	0	0	0	0	0	0	0	0	0	0	0
UUVO01000059.1	1506263952	1	1	0	0	0	0	0	0	0	0	0	0	0	0	0	0	0	0	0	0	0	0	2	2362933	268755	[]	Burkholderia pseudomallei	Proteobacteria	Betaproteobacteria	Burkholderiales	Burkholderiaceae	Burkholderia	Burkholderia pseudomallei	{1: 'root', 2: 'Bacteria', 1224: 'Proteobacteria', 28216: 'Betaproteobacteria', 28450: 'Burkholderia pseudomallei', 32008: 'Burkholderia', 80840: 'Burkholderiales', 111527: 'pseudomallei group', 119060: 'Burkholderiaceae', 131567: 'cellular organisms'}	0	0	0	0	0	0	0	0	0	0	0	0	0	0
UVPS01000002.1	1506262842	1	1	0	0	0	0	0	0	0	0	0	0	0	0	0	0	0	0	0	0	0	0	2	2357590	268755	[]	Burkholderia pseudomallei	Proteobacteria	Betaproteobacteria	Burkholderiales	Burkholderiaceae	Burkholderia	Burkholderia pseudomallei	{1: 'root', 2: 'Bacteria', 1224: 'Proteobacteria', 28216: 'Betaproteobacteria', 28450: 'Burkholderia pseudomallei', 32008: 'Burkholderia', 80840: 'Burkholderiales', 111527: 'pseudomallei group', 119060: 'Burkholderiaceae', 131567: 'cellular organisms'}	0	0	0	0	0	0	0	0	0	0	0	0	0	0
UVEE01000035.1	1506253560	1	1	0	0	0	0	0	0	0	0	0	0	0	0	0	0	0	0	0	0	0	0	2	2352140	268755	[]	Burkholderia pseudomallei	Proteobacteria	Betaproteobacteria	Burkholderiales	Burkholderiaceae	Burkholderia	Burkholderia pseudomallei	{1: 'root', 2: 'Bacteria', 1224: 'Proteobacteria', 28216: 'Betaproteobacteria', 28450: 'Burkholderia pseudomallei', 32008: 'Burkholderia', 80840: 'Burkholderiales', 111527: 'pseudomallei group', 119060: 'Burkholderiaceae', 131567: 'cellular organisms'}	0	0	0	0	0	0	0	0	0	0	0	0	0	0
UVMV01000003.1	1506250307	1	1	0	0	0	0	0	0	0	0	0	0	0	0	0	0	0	0	0	0	0	0	2	2352262	268755	[]	Burkholderia pseudomallei	Proteobacteria	Betaproteobacteria	Burkholderiales	Burkholderiaceae	Burkholderia	Burkholderia pseudomallei	{1: 'root', 2: 'Bacteria', 1224: 'Proteobacteria', 28216: 'Betaproteobacteria', 28450: 'Burkholderia pseudomallei', 32008: 'Burkholderia', 80840: 'Burkholderiales', 111527: 'pseudomallei group', 119060: 'Burkholderiaceae', 131567: 'cellular organisms'}	0	0	0	0	0	0	0	0	0	0	0	0	0	0
UUTH01000001.1	1506245259	1	1	0	0	0	0	0	0	0	0	0	0	0	0	0	0	0	0	0	0	0	0	2	2351975	268755	[]	Burkholderia pseudomallei	Proteobacteria	Betaproteobacteria	Burkholderiales	Burkholderiaceae	Burkholderia	Burkholderia pseudomallei	{1: 'root', 2: 'Bacteria', 1224: 'Proteobacteria', 28216: 'Betaproteobacteria', 28450: 'Burkholderia pseudomallei', 32008: 'Burkholderia', 80840: 'Burkholderiales', 111527: 'pseudomallei group', 119060: 'Burkholderiaceae', 131567: 'cellular organisms'}	0	0	0	0	0	0	0	0	0	0	0	0	0	0
UVGT01000006.1	1506237785	1	1	0	0	0	0	0	0	0	0	0	0	0	0	0	0	0	0	0	0	0	0	2	2375182	268755	[]	Burkholderia pseudomallei	Proteobacteria	Betaproteobacteria	Burkholderiales	Burkholderiaceae	Burkholderia	Burkholderia pseudomallei	{1: 'root', 2: 'Bacteria', 1224: 'Proteobacteria', 28216: 'Betaproteobacteria', 28450: 'Burkholderia pseudomallei', 32008: 'Burkholderia', 80840: 'Burkholderiales', 111527: 'pseudomallei group', 119060: 'Burkholderiaceae', 131567: 'cellular organisms'}	0	0	0	0	0	0	0	0	0	0	0	0	0	0
UVPU01000008.1	1506231903	1	1	0	0	0	0	0	0	0	0	0	0	0	0	0	0	0	0	0	0	0	0	2	2357592	268755	[]	Burkholderia pseudomallei	Proteobacteria	Betaproteobacteria	Burkholderiales	Burkholderiaceae	Burkholderia	Burkholderia pseudomallei	{1: 'root', 2: 'Bacteria', 1224: 'Proteobacteria', 28216: 'Betaproteobacteria', 28450: 'Burkholderia pseudomallei', 32008: 'Burkholderia', 80840: 'Burkholderiales', 111527: 'pseudomallei group', 119060: 'Burkholderiaceae', 131567: 'cellular organisms'}	0	0	0	0	0	0	0	0	0	0	0	0	0	0
UVSA01000002.1	1506226832	1	1	0	0	0	0	0	0	0	0	0	0	0	0	0	0	0	0	0	0	0	0	2	2357648	268755	[]	Burkholderia pseudomallei	Proteobacteria	Betaproteobacteria	Burkholderiales	Burkholderiaceae	Burkholderia	Burkholderia pseudomallei	{1: 'root', 2: 'Bacteria', 1224: 'Proteobacteria', 28216: 'Betaproteobacteria', 28450: 'Burkholderia pseudomallei', 32008: 'Burkholderia', 80840: 'Burkholderiales', 111527: 'pseudomallei group', 119060: 'Burkholderiaceae', 131567: 'cellular organisms'}	0	0	0	0	0	0	0	0	0	0	0	0	0	0
UVFG01000030.1	1506217496	1	1	0	0	0	0	0	0	0	0	0	0	0	0	0	0	0	0	0	0	0	0	2	2352168	268755	[]	Burkholderia pseudomallei	Proteobacteria	Betaproteobacteria	Burkholderiales	Burkholderiaceae	Burkholderia	Burkholderia pseudomallei	{1: 'root', 2: 'Bacteria', 1224: 'Proteobacteria', 28216: 'Betaproteobacteria', 28450: 'Burkholderia pseudomallei', 32008: 'Burkholderia', 80840: 'Burkholderiales', 111527: 'pseudomallei group', 119060: 'Burkholderiaceae', 131567: 'cellular organisms'}	0	0	0	0	0	0	0	0	0	0	0	0	0	0
UVSQ01000059.1	1506209919	1	1	0	0	0	0	0	0	0	0	0	0	0	0	0	0	0	0	0	0	0	0	2	2357668	268755	[]	Burkholderia pseudomallei	Proteobacteria	Betaproteobacteria	Burkholderiales	Burkholderiaceae	Burkholderia	Burkholderia pseudomallei	{1: 'root', 2: 'Bacteria', 1224: 'Proteobacteria', 28216: 'Betaproteobacteria', 28450: 'Burkholderia pseudomallei', 32008: 'Burkholderia', 80840: 'Burkholderiales', 111527: 'pseudomallei group', 119060: 'Burkholderiaceae', 131567: 'cellular organisms'}	0	0	0	0	0	0	0	0	0	0	0	0	0	0
UVGL01000060.1	1506204011	1	1	0	0	0	0	0	0	0	0	0	0	0	0	0	0	0	0	0	0	0	0	2	2375175	268755	[]	Burkholderia pseudomallei	Proteobacteria	Betaproteobacteria	Burkholderiales	Burkholderiaceae	Burkholderia	Burkholderia pseudomallei	{1: 'root', 2: 'Bacteria', 1224: 'Proteobacteria', 28216: 'Betaproteobacteria', 28450: 'Burkholderia pseudomallei', 32008: 'Burkholderia', 80840: 'Burkholderiales', 111527: 'pseudomallei group', 119060: 'Burkholderiaceae', 131567: 'cellular organisms'}	0	0	0	0	0	0	0	0	0	0	0	0	0	0
UUTC01000036.1	1506198419	1	1	0	0	0	0	0	0	0	0	0	0	0	0	0	0	0	0	0	0	0	0	2	2351967	268755	[]	Burkholderia pseudomallei	Proteobacteria	Betaproteobacteria	Burkholderiales	Burkholderiaceae	Burkholderia	Burkholderia pseudomallei	{1: 'root', 2: 'Bacteria', 1224: 'Proteobacteria', 28216: 'Betaproteobacteria', 28450: 'Burkholderia pseudomallei', 32008: 'Burkholderia', 80840: 'Burkholderiales', 111527: 'pseudomallei group', 119060: 'Burkholderiaceae', 131567: 'cellular organisms'}	0	0	0	0	0	0	0	0	0	0	0	0	0	0
UVSS01000057.1	1506192027	1	1	0	0	0	0	0	0	0	0	0	0	0	0	0	0	0	0	0	0	0	0	2	2357670	268755	[]	Burkholderia pseudomallei	Proteobacteria	Betaproteobacteria	Burkholderiales	Burkholderiaceae	Burkholderia	Burkholderia pseudomallei	{1: 'root', 2: 'Bacteria', 1224: 'Proteobacteria', 28216: 'Betaproteobacteria', 28450: 'Burkholderia pseudomallei', 32008: 'Burkholderia', 80840: 'Burkholderiales', 111527: 'pseudomallei group', 119060: 'Burkholderiaceae', 131567: 'cellular organisms'}	0	0	0	0	0	0	0	0	0	0	0	0	0	0
UUQG01000006.1	1506190063	1	1	0	0	0	0	0	0	0	0	0	0	0	0	0	0	0	0	0	0	0	0	2	2357514	268755	[]	Burkholderia pseudomallei	Proteobacteria	Betaproteobacteria	Burkholderiales	Burkholderiaceae	Burkholderia	Burkholderia pseudomallei	{1: 'root', 2: 'Bacteria', 1224: 'Proteobacteria', 28216: 'Betaproteobacteria', 28450: 'Burkholderia pseudomallei', 32008: 'Burkholderia', 80840: 'Burkholderiales', 111527: 'pseudomallei group', 119060: 'Burkholderiaceae', 131567: 'cellular organisms'}	0	0	0	0	0	0	0	0	0	0	0	0	0	0
UVPZ01000058.1	1506180420	1	1	0	0	0	0	0	0	0	0	0	0	0	0	0	0	0	0	0	0	0	0	2	2357593	268755	[]	Burkholderia pseudomallei	Proteobacteria	Betaproteobacteria	Burkholderiales	Burkholderiaceae	Burkholderia	Burkholderia pseudomallei	{1: 'root', 2: 'Bacteria', 1224: 'Proteobacteria', 28216: 'Betaproteobacteria', 28450: 'Burkholderia pseudomallei', 32008: 'Burkholderia', 80840: 'Burkholderiales', 111527: 'pseudomallei group', 119060: 'Burkholderiaceae', 131567: 'cellular organisms'}	0	0	0	0	0	0	0	0	0	0	0	0	0	0
UVAB01000003.1	1506178921	1	1	0	0	0	0	0	0	0	0	0	0	0	0	0	0	0	0	0	0	0	0	2	2352029	268755	[]	Burkholderia pseudomallei	Proteobacteria	Betaproteobacteria	Burkholderiales	Burkholderiaceae	Burkholderia	Burkholderia pseudomallei	{1: 'root', 2: 'Bacteria', 1224: 'Proteobacteria', 28216: 'Betaproteobacteria', 28450: 'Burkholderia pseudomallei', 32008: 'Burkholderia', 80840: 'Burkholderiales', 111527: 'pseudomallei group', 119060: 'Burkholderiaceae', 131567: 'cellular organisms'}	0	0	0	0	0	0	0	0	0	0	0	0	0	0
UUVP01000056.1	1506168355	1	1	0	0	0	0	0	0	0	0	0	0	0	0	0	0	0	0	0	0	0	0	2	2362937	268755	[]	Burkholderia pseudomallei	Proteobacteria	Betaproteobacteria	Burkholderiales	Burkholderiaceae	Burkholderia	Burkholderia pseudomallei	{1: 'root', 2: 'Bacteria', 1224: 'Proteobacteria', 28216: 'Betaproteobacteria', 28450: 'Burkholderia pseudomallei', 32008: 'Burkholderia', 80840: 'Burkholderiales', 111527: 'pseudomallei group', 119060: 'Burkholderiaceae', 131567: 'cellular organisms'}	0	0	0	0	0	0	0	0	0	0	0	0	0	0
UVNA01000016.1	1506163571	1	1	0	0	0	0	0	0	0	0	0	0	0	0	0	0	0	0	0	0	0	0	2	2352266	268755	[]	Burkholderia pseudomallei	Proteobacteria	Betaproteobacteria	Burkholderiales	Burkholderiaceae	Burkholderia	Burkholderia pseudomallei	{1: 'root', 2: 'Bacteria', 1224: 'Proteobacteria', 28216: 'Betaproteobacteria', 28450: 'Burkholderia pseudomallei', 32008: 'Burkholderia', 80840: 'Burkholderiales', 111527: 'pseudomallei group', 119060: 'Burkholderiaceae', 131567: 'cellular organisms'}	0	0	0	0	0	0	0	0	0	0	0	0	0	0
UVQK01000005.1	1506160374	1	1	0	0	0	0	0	0	0	0	0	0	0	0	0	0	0	0	0	0	0	0	2	2357603	268755	[]	Burkholderia pseudomallei	Proteobacteria	Betaproteobacteria	Burkholderiales	Burkholderiaceae	Burkholderia	Burkholderia pseudomallei	{1: 'root', 2: 'Bacteria', 1224: 'Proteobacteria', 28216: 'Betaproteobacteria', 28450: 'Burkholderia pseudomallei', 32008: 'Burkholderia', 80840: 'Burkholderiales', 111527: 'pseudomallei group', 119060: 'Burkholderiaceae', 131567: 'cellular organisms'}	0	0	0	0	0	0	0	0	0	0	0	0	0	0
UVEA01000036.1	1506151722	1	1	0	0	0	0	0	0	0	0	0	0	0	0	0	0	0	0	0	0	0	0	2	2352137	268755	[]	Burkholderia pseudomallei	Proteobacteria	Betaproteobacteria	Burkholderiales	Burkholderiaceae	Burkholderia	Burkholderia pseudomallei	{1: 'root', 2: 'Bacteria', 1224: 'Proteobacteria', 28216: 'Betaproteobacteria', 28450: 'Burkholderia pseudomallei', 32008: 'Burkholderia', 80840: 'Burkholderiales', 111527: 'pseudomallei group', 119060: 'Burkholderiaceae', 131567: 'cellular organisms'}	0	0	0	0	0	0	0	0	0	0	0	0	0	0
UVCE01000017.1	1506146521	1	1	0	0	0	0	0	0	0	0	0	0	0	0	0	0	0	0	0	0	0	0	2	2352090	268755	[]	Burkholderia pseudomallei	Proteobacteria	Betaproteobacteria	Burkholderiales	Burkholderiaceae	Burkholderia	Burkholderia pseudomallei	{1: 'root', 2: 'Bacteria', 1224: 'Proteobacteria', 28216: 'Betaproteobacteria', 28450: 'Burkholderia pseudomallei', 32008: 'Burkholderia', 80840: 'Burkholderiales', 111527: 'pseudomallei group', 119060: 'Burkholderiaceae', 131567: 'cellular organisms'}	0	0	0	0	0	0	0	0	0	0	0	0	0	0
UVKQ01000015.1	1506140754	1	1	0	0	0	0	0	0	0	0	0	0	0	0	0	0	0	0	0	0	0	0	2	2352200	268755	[]	Burkholderia pseudomallei	Proteobacteria	Betaproteobacteria	Burkholderiales	Burkholderiaceae	Burkholderia	Burkholderia pseudomallei	{1: 'root', 2: 'Bacteria', 1224: 'Proteobacteria', 28216: 'Betaproteobacteria', 28450: 'Burkholderia pseudomallei', 32008: 'Burkholderia', 80840: 'Burkholderiales', 111527: 'pseudomallei group', 119060: 'Burkholderiaceae', 131567: 'cellular organisms'}	0	0	0	0	0	0	0	0	0	0	0	0	0	0
UVMU01000016.1	1506133666	1	1	0	0	0	0	0	0	0	0	0	0	0	0	0	0	0	0	0	0	0	0	2	2352265	268755	[]	Burkholderia pseudomallei	Proteobacteria	Betaproteobacteria	Burkholderiales	Burkholderiaceae	Burkholderia	Burkholderia pseudomallei	{1: 'root', 2: 'Bacteria', 1224: 'Proteobacteria', 28216: 'Betaproteobacteria', 28450: 'Burkholderia pseudomallei', 32008: 'Burkholderia', 80840: 'Burkholderiales', 111527: 'pseudomallei group', 119060: 'Burkholderiaceae', 131567: 'cellular organisms'}	0	0	0	0	0	0	0	0	0	0	0	0	0	0
UVBF01000009.1	1506129699	1	1	0	0	0	0	0	0	0	0	0	0	0	0	0	0	0	0	0	0	0	0	2	2352061	268755	[]	Burkholderia pseudomallei	Proteobacteria	Betaproteobacteria	Burkholderiales	Burkholderiaceae	Burkholderia	Burkholderia pseudomallei	{1: 'root', 2: 'Bacteria', 1224: 'Proteobacteria', 28216: 'Betaproteobacteria', 28450: 'Burkholderia pseudomallei', 32008: 'Burkholderia', 80840: 'Burkholderiales', 111527: 'pseudomallei group', 119060: 'Burkholderiaceae', 131567: 'cellular organisms'}	0	0	0	0	0	0	0	0	0	0	0	0	0	0
UVMW01000017.1	1506121465	1	1	0	0	0	0	0	0	0	0	0	0	0	0	0	0	0	0	0	0	0	0	2	2352260	268755	[]	Burkholderia pseudomallei	Proteobacteria	Betaproteobacteria	Burkholderiales	Burkholderiaceae	Burkholderia	Burkholderia pseudomallei	{1: 'root', 2: 'Bacteria', 1224: 'Proteobacteria', 28216: 'Betaproteobacteria', 28450: 'Burkholderia pseudomallei', 32008: 'Burkholderia', 80840: 'Burkholderiales', 111527: 'pseudomallei group', 119060: 'Burkholderiaceae', 131567: 'cellular organisms'}	0	0	0	0	0	0	0	0	0	0	0	0	0	0
UUQR01000014.1	1506117018	1	1	0	0	0	0	0	0	0	0	0	0	0	0	0	0	0	0	0	0	0	0	2	2375143	268755	[]	Burkholderia pseudomallei	Proteobacteria	Betaproteobacteria	Burkholderiales	Burkholderiaceae	Burkholderia	Burkholderia pseudomallei	{1: 'root', 2: 'Bacteria', 1224: 'Proteobacteria', 28216: 'Betaproteobacteria', 28450: 'Burkholderia pseudomallei', 32008: 'Burkholderia', 80840: 'Burkholderiales', 111527: 'pseudomallei group', 119060: 'Burkholderiaceae', 131567: 'cellular organisms'}	0	0	0	0	0	0	0	0	0	0	0	0	0	0
UUZY01000011.1	1506110980	1	1	0	0	0	0	0	0	0	0	0	0	0	0	0	0	0	0	0	0	0	0	2	2352035	268755	[]	Burkholderia pseudomallei	Proteobacteria	Betaproteobacteria	Burkholderiales	Burkholderiaceae	Burkholderia	Burkholderia pseudomallei	{1: 'root', 2: 'Bacteria', 1224: 'Proteobacteria', 28216: 'Betaproteobacteria', 28450: 'Burkholderia pseudomallei', 32008: 'Burkholderia', 80840: 'Burkholderiales', 111527: 'pseudomallei group', 119060: 'Burkholderiaceae', 131567: 'cellular organisms'}	0	0	0	0	0	0	0	0	0	0	0	0	0	0
UVQH01000001.1	1506107733	1	1	0	0	0	0	0	0	0	0	0	0	0	0	0	0	0	0	0	0	0	0	2	2357602	268755	[]	Burkholderia pseudomallei	Proteobacteria	Betaproteobacteria	Burkholderiales	Burkholderiaceae	Burkholderia	Burkholderia pseudomallei	{1: 'root', 2: 'Bacteria', 1224: 'Proteobacteria', 28216: 'Betaproteobacteria', 28450: 'Burkholderia pseudomallei', 32008: 'Burkholderia', 80840: 'Burkholderiales', 111527: 'pseudomallei group', 119060: 'Burkholderiaceae', 131567: 'cellular organisms'}	0	0	0	0	0	0	0	0	0	0	0	0	0	0
UUWQ01000068.1	1506096450	1	1	0	0	0	0	0	0	0	0	0	0	0	0	0	0	0	0	0	0	0	0	2	2362959	268755	[]	Burkholderia pseudomallei	Proteobacteria	Betaproteobacteria	Burkholderiales	Burkholderiaceae	Burkholderia	Burkholderia pseudomallei	{1: 'root', 2: 'Bacteria', 1224: 'Proteobacteria', 28216: 'Betaproteobacteria', 28450: 'Burkholderia pseudomallei', 32008: 'Burkholderia', 80840: 'Burkholderiales', 111527: 'pseudomallei group', 119060: 'Burkholderiaceae', 131567: 'cellular organisms'}	0	0	0	0	0	0	0	0	0	0	0	0	0	0
UUTZ01000013.1	1506092612	1	1	0	0	0	0	0	0	0	0	0	0	0	0	0	0	0	0	0	0	0	0	2	2351989	268755	[]	Burkholderia pseudomallei	Proteobacteria	Betaproteobacteria	Burkholderiales	Burkholderiaceae	Burkholderia	Burkholderia pseudomallei	{1: 'root', 2: 'Bacteria', 1224: 'Proteobacteria', 28216: 'Betaproteobacteria', 28450: 'Burkholderia pseudomallei', 32008: 'Burkholderia', 80840: 'Burkholderiales', 111527: 'pseudomallei group', 119060: 'Burkholderiaceae', 131567: 'cellular organisms'}	0	0	0	0	0	0	0	0	0	0	0	0	0	0
UUTJ01000054.1	1506084466	1	1	0	0	0	0	0	0	0	0	0	0	0	0	0	0	0	0	0	0	0	0	2	2351976	268755	[]	Burkholderia pseudomallei	Proteobacteria	Betaproteobacteria	Burkholderiales	Burkholderiaceae	Burkholderia	Burkholderia pseudomallei	{1: 'root', 2: 'Bacteria', 1224: 'Proteobacteria', 28216: 'Betaproteobacteria', 28450: 'Burkholderia pseudomallei', 32008: 'Burkholderia', 80840: 'Burkholderiales', 111527: 'pseudomallei group', 119060: 'Burkholderiaceae', 131567: 'cellular organisms'}	0	0	0	0	0	0	0	0	0	0	0	0	0	0
UVGF01000057.1	1506078509	1	1	0	0	0	0	0	0	0	0	0	0	0	0	0	0	0	0	0	0	0	0	2	2375167	268755	[]	Burkholderia pseudomallei	Proteobacteria	Betaproteobacteria	Burkholderiales	Burkholderiaceae	Burkholderia	Burkholderia pseudomallei	{1: 'root', 2: 'Bacteria', 1224: 'Proteobacteria', 28216: 'Betaproteobacteria', 28450: 'Burkholderia pseudomallei', 32008: 'Burkholderia', 80840: 'Burkholderiales', 111527: 'pseudomallei group', 119060: 'Burkholderiaceae', 131567: 'cellular organisms'}	0	0	0	0	0	0	0	0	0	0	0	0	0	0
UVLT01000015.1	1506074935	1	1	0	0	0	0	0	0	0	0	0	0	0	0	0	0	0	0	0	0	0	0	2	2352233	268755	[]	Burkholderia pseudomallei	Proteobacteria	Betaproteobacteria	Burkholderiales	Burkholderiaceae	Burkholderia	Burkholderia pseudomallei	{1: 'root', 2: 'Bacteria', 1224: 'Proteobacteria', 28216: 'Betaproteobacteria', 28450: 'Burkholderia pseudomallei', 32008: 'Burkholderia', 80840: 'Burkholderiales', 111527: 'pseudomallei group', 119060: 'Burkholderiaceae', 131567: 'cellular organisms'}	0	0	0	0	0	0	0	0	0	0	0	0	0	0
UVGH01000057.1	1506066654	1	1	0	0	0	0	0	0	0	0	0	0	0	0	0	0	0	0	0	0	0	0	2	2375172	268755	[]	Burkholderia pseudomallei	Proteobacteria	Betaproteobacteria	Burkholderiales	Burkholderiaceae	Burkholderia	Burkholderia pseudomallei	{1: 'root', 2: 'Bacteria', 1224: 'Proteobacteria', 28216: 'Betaproteobacteria', 28450: 'Burkholderia pseudomallei', 32008: 'Burkholderia', 80840: 'Burkholderiales', 111527: 'pseudomallei group', 119060: 'Burkholderiaceae', 131567: 'cellular organisms'}	0	0	0	0	0	0	0	0	0	0	0	0	0	0
UVNU01000044.1	1506058074	1	1	0	0	0	0	0	0	0	0	0	0	0	0	0	0	0	0	0	0	0	0	2	2352289	268755	[]	Burkholderia pseudomallei	Proteobacteria	Betaproteobacteria	Burkholderiales	Burkholderiaceae	Burkholderia	Burkholderia pseudomallei	{1: 'root', 2: 'Bacteria', 1224: 'Proteobacteria', 28216: 'Betaproteobacteria', 28450: 'Burkholderia pseudomallei', 32008: 'Burkholderia', 80840: 'Burkholderiales', 111527: 'pseudomallei group', 119060: 'Burkholderiaceae', 131567: 'cellular organisms'}	0	0	0	0	0	0	0	0	0	0	0	0	0	0
UVSK01000013.1	1506054986	1	1	0	0	0	0	0	0	0	0	0	0	0	0	0	0	0	0	0	0	0	0	2	2357662	268755	[]	Burkholderia pseudomallei	Proteobacteria	Betaproteobacteria	Burkholderiales	Burkholderiaceae	Burkholderia	Burkholderia pseudomallei	{1: 'root', 2: 'Bacteria', 1224: 'Proteobacteria', 28216: 'Betaproteobacteria', 28450: 'Burkholderia pseudomallei', 32008: 'Burkholderia', 80840: 'Burkholderiales', 111527: 'pseudomallei group', 119060: 'Burkholderiaceae', 131567: 'cellular organisms'}	0	0	0	0	0	0	0	0	0	0	0	0	0	0
UVGZ01000019.1	1506048200	1	1	0	0	0	0	0	0	0	0	0	0	0	0	0	0	0	0	0	0	0	0	2	2375186	268755	[]	Burkholderia pseudomallei	Proteobacteria	Betaproteobacteria	Burkholderiales	Burkholderiaceae	Burkholderia	Burkholderia pseudomallei	{1: 'root', 2: 'Bacteria', 1224: 'Proteobacteria', 28216: 'Betaproteobacteria', 28450: 'Burkholderia pseudomallei', 32008: 'Burkholderia', 80840: 'Burkholderiales', 111527: 'pseudomallei group', 119060: 'Burkholderiaceae', 131567: 'cellular organisms'}	0	0	0	0	0	0	0	0	0	0	0	0	0	0
UUQC01000051.1	1506040179	1	1	0	0	0	0	0	0	0	0	0	0	0	0	0	0	0	0	0	0	0	0	2	2357510	268755	[]	Burkholderia pseudomallei	Proteobacteria	Betaproteobacteria	Burkholderiales	Burkholderiaceae	Burkholderia	Burkholderia pseudomallei	{1: 'root', 2: 'Bacteria', 1224: 'Proteobacteria', 28216: 'Betaproteobacteria', 28450: 'Burkholderia pseudomallei', 32008: 'Burkholderia', 80840: 'Burkholderiales', 111527: 'pseudomallei group', 119060: 'Burkholderiaceae', 131567: 'cellular organisms'}	0	0	0	0	0	0	0	0	0	0	0	0	0	0
UUZM01000001.1	1506039533	1	1	0	0	0	0	0	0	0	0	0	0	0	0	0	0	0	0	0	0	0	0	2	2352012	268755	[]	Burkholderia pseudomallei	Proteobacteria	Betaproteobacteria	Burkholderiales	Burkholderiaceae	Burkholderia	Burkholderia pseudomallei	{1: 'root', 2: 'Bacteria', 1224: 'Proteobacteria', 28216: 'Betaproteobacteria', 28450: 'Burkholderia pseudomallei', 32008: 'Burkholderia', 80840: 'Burkholderiales', 111527: 'pseudomallei group', 119060: 'Burkholderiaceae', 131567: 'cellular organisms'}	0	0	0	0	0	0	0	0	0	0	0	0	0	0
UVCU01000010.1	1506031626	1	1	0	0	0	0	0	0	0	0	0	0	0	0	0	0	0	0	0	0	0	0	2	2352100	268755	[]	Burkholderia pseudomallei	Proteobacteria	Betaproteobacteria	Burkholderiales	Burkholderiaceae	Burkholderia	Burkholderia pseudomallei	{1: 'root', 2: 'Bacteria', 1224: 'Proteobacteria', 28216: 'Betaproteobacteria', 28450: 'Burkholderia pseudomallei', 32008: 'Burkholderia', 80840: 'Burkholderiales', 111527: 'pseudomallei group', 119060: 'Burkholderiaceae', 131567: 'cellular organisms'}	0	0	0	0	0	0	0	0	0	0	0	0	0	0
UVSN01000053.1	1506022225	1	1	0	0	0	0	0	0	0	0	0	0	0	0	0	0	0	0	0	0	0	0	2	2357666	268755	[]	Burkholderia pseudomallei	Proteobacteria	Betaproteobacteria	Burkholderiales	Burkholderiaceae	Burkholderia	Burkholderia pseudomallei	{1: 'root', 2: 'Bacteria', 1224: 'Proteobacteria', 28216: 'Betaproteobacteria', 28450: 'Burkholderia pseudomallei', 32008: 'Burkholderia', 80840: 'Burkholderiales', 111527: 'pseudomallei group', 119060: 'Burkholderiaceae', 131567: 'cellular organisms'}	0	0	0	0	0	0	0	0	0	0	0	0	0	0
UUST01000012.1	1506018837	1	1	0	0	0	0	0	0	0	0	0	0	0	0	0	0	0	0	0	0	0	0	2	2351962	268755	[]	Burkholderia pseudomallei	Proteobacteria	Betaproteobacteria	Burkholderiales	Burkholderiaceae	Burkholderia	Burkholderia pseudomallei	{1: 'root', 2: 'Bacteria', 1224: 'Proteobacteria', 28216: 'Betaproteobacteria', 28450: 'Burkholderia pseudomallei', 32008: 'Burkholderia', 80840: 'Burkholderiales', 111527: 'pseudomallei group', 119060: 'Burkholderiaceae', 131567: 'cellular organisms'}	0	0	0	0	0	0	0	0	0	0	0	0	0	0
UUVA01000015.1	1506013172	1	1	0	0	0	0	0	0	0	0	0	0	0	0	0	0	0	0	0	0	0	0	2	2362920	268755	[]	Burkholderia pseudomallei	Proteobacteria	Betaproteobacteria	Burkholderiales	Burkholderiaceae	Burkholderia	Burkholderia pseudomallei	{1: 'root', 2: 'Bacteria', 1224: 'Proteobacteria', 28216: 'Betaproteobacteria', 28450: 'Burkholderia pseudomallei', 32008: 'Burkholderia', 80840: 'Burkholderiales', 111527: 'pseudomallei group', 119060: 'Burkholderiaceae', 131567: 'cellular organisms'}	0	0	0	0	0	0	0	0	0	0	0	0	0	0
UUTD01000019.1	1506006262	1	1	0	0	0	0	0	0	0	0	0	0	0	0	0	0	0	0	0	0	0	0	2	2351968	268755	[]	Burkholderia pseudomallei	Proteobacteria	Betaproteobacteria	Burkholderiales	Burkholderiaceae	Burkholderia	Burkholderia pseudomallei	{1: 'root', 2: 'Bacteria', 1224: 'Proteobacteria', 28216: 'Betaproteobacteria', 28450: 'Burkholderia pseudomallei', 32008: 'Burkholderia', 80840: 'Burkholderiales', 111527: 'pseudomallei group', 119060: 'Burkholderiaceae', 131567: 'cellular organisms'}	0	0	0	0	0	0	0	0	0	0	0	0	0	0
UUPW01000035.1	1505999930	1	1	0	0	0	0	0	0	0	0	0	0	0	0	0	0	0	0	0	0	0	0	2	2357506	268755	[]	Burkholderia pseudomallei	Proteobacteria	Betaproteobacteria	Burkholderiales	Burkholderiaceae	Burkholderia	Burkholderia pseudomallei	{1: 'root', 2: 'Bacteria', 1224: 'Proteobacteria', 28216: 'Betaproteobacteria', 28450: 'Burkholderia pseudomallei', 32008: 'Burkholderia', 80840: 'Burkholderiales', 111527: 'pseudomallei group', 119060: 'Burkholderiaceae', 131567: 'cellular organisms'}	0	0	0	0	0	0	0	0	0	0	0	0	0	0
UVAO01000016.1	1505994661	1	1	0	0	0	0	0	0	0	0	0	0	0	0	0	0	0	0	0	0	0	0	2	2352039	268755	[]	Burkholderia pseudomallei	Proteobacteria	Betaproteobacteria	Burkholderiales	Burkholderiaceae	Burkholderia	Burkholderia pseudomallei	{1: 'root', 2: 'Bacteria', 1224: 'Proteobacteria', 28216: 'Betaproteobacteria', 28450: 'Burkholderia pseudomallei', 32008: 'Burkholderia', 80840: 'Burkholderiales', 111527: 'pseudomallei group', 119060: 'Burkholderiaceae', 131567: 'cellular organisms'}	0	0	0	0	0	0	0	0	0	0	0	0	0	0
UUQB01000003.1	1505988872	1	1	0	0	0	0	0	0	0	0	0	0	0	0	0	0	0	0	0	0	0	0	2	2357508	268755	[]	Burkholderia pseudomallei	Proteobacteria	Betaproteobacteria	Burkholderiales	Burkholderiaceae	Burkholderia	Burkholderia pseudomallei	{1: 'root', 2: 'Bacteria', 1224: 'Proteobacteria', 28216: 'Betaproteobacteria', 28450: 'Burkholderia pseudomallei', 32008: 'Burkholderia', 80840: 'Burkholderiales', 111527: 'pseudomallei group', 119060: 'Burkholderiaceae', 131567: 'cellular organisms'}	0	0	0	0	0	0	0	0	0	0	0	0	0	0
UVLV01000005.1	1505982354	1	1	0	0	0	0	0	0	0	0	0	0	0	0	0	0	0	0	0	0	0	0	2	2352234	268755	[]	Burkholderia pseudomallei	Proteobacteria	Betaproteobacteria	Burkholderiales	Burkholderiaceae	Burkholderia	Burkholderia pseudomallei	{1: 'root', 2: 'Bacteria', 1224: 'Proteobacteria', 28216: 'Betaproteobacteria', 28450: 'Burkholderia pseudomallei', 32008: 'Burkholderia', 80840: 'Burkholderiales', 111527: 'pseudomallei group', 119060: 'Burkholderiaceae', 131567: 'cellular organisms'}	0	0	0	0	0	0	0	0	0	0	0	0	0	0
UUZQ01000004.1	1505976866	1	1	0	0	0	0	0	0	0	0	0	0	0	0	0	0	0	0	0	0	0	0	2	2352016	268755	[]	Burkholderia pseudomallei	Proteobacteria	Betaproteobacteria	Burkholderiales	Burkholderiaceae	Burkholderia	Burkholderia pseudomallei	{1: 'root', 2: 'Bacteria', 1224: 'Proteobacteria', 28216: 'Betaproteobacteria', 28450: 'Burkholderia pseudomallei', 32008: 'Burkholderia', 80840: 'Burkholderiales', 111527: 'pseudomallei group', 119060: 'Burkholderiaceae', 131567: 'cellular organisms'}	0	0	0	0	0	0	0	0	0	0	0	0	0	0
UVDH01000012.1	1505969867	1	1	0	0	0	0	0	0	0	0	0	0	0	0	0	0	0	0	0	0	0	0	2	2352117	268755	[]	Burkholderia pseudomallei	Proteobacteria	Betaproteobacteria	Burkholderiales	Burkholderiaceae	Burkholderia	Burkholderia pseudomallei	{1: 'root', 2: 'Bacteria', 1224: 'Proteobacteria', 28216: 'Betaproteobacteria', 28450: 'Burkholderia pseudomallei', 32008: 'Burkholderia', 80840: 'Burkholderiales', 111527: 'pseudomallei group', 119060: 'Burkholderiaceae', 131567: 'cellular organisms'}	0	0	0	0	0	0	0	0	0	0	0	0	0	0
UVDI01000013.1	1505963787	1	1	0	0	0	0	0	0	0	0	0	0	0	0	0	0	0	0	0	0	0	0	2	2352115	268755	[]	Burkholderia pseudomallei	Proteobacteria	Betaproteobacteria	Burkholderiales	Burkholderiaceae	Burkholderia	Burkholderia pseudomallei	{1: 'root', 2: 'Bacteria', 1224: 'Proteobacteria', 28216: 'Betaproteobacteria', 28450: 'Burkholderia pseudomallei', 32008: 'Burkholderia', 80840: 'Burkholderiales', 111527: 'pseudomallei group', 119060: 'Burkholderiaceae', 131567: 'cellular organisms'}	0	0	0	0	0	0	0	0	0	0	0	0	0	0
UVGN01000053.1	1505954831	1	1	0	0	0	0	0	0	0	0	0	0	0	0	0	0	0	0	0	0	0	0	2	2375174	268755	[]	Burkholderia pseudomallei	Proteobacteria	Betaproteobacteria	Burkholderiales	Burkholderiaceae	Burkholderia	Burkholderia pseudomallei	{1: 'root', 2: 'Bacteria', 1224: 'Proteobacteria', 28216: 'Betaproteobacteria', 28450: 'Burkholderia pseudomallei', 32008: 'Burkholderia', 80840: 'Burkholderiales', 111527: 'pseudomallei group', 119060: 'Burkholderiaceae', 131567: 'cellular organisms'}	0	0	0	0	0	0	0	0	0	0	0	0	0	0
UURR01000006.1	1505952834	1	1	0	0	0	0	0	0	0	0	0	0	0	0	0	0	0	0	0	0	0	0	2	2357543	268755	[]	Burkholderia pseudomallei	Proteobacteria	Betaproteobacteria	Burkholderiales	Burkholderiaceae	Burkholderia	Burkholderia pseudomallei	{1: 'root', 2: 'Bacteria', 1224: 'Proteobacteria', 28216: 'Betaproteobacteria', 28450: 'Burkholderia pseudomallei', 32008: 'Burkholderia', 80840: 'Burkholderiales', 111527: 'pseudomallei group', 119060: 'Burkholderiaceae', 131567: 'cellular organisms'}	0	0	0	0	0	0	0	0	0	0	0	0	0	0
UVEF01000034.1	1505944390	1	1	0	0	0	0	0	0	0	0	0	0	0	0	0	0	0	0	0	0	0	0	2	2352142	268755	[]	Burkholderia pseudomallei	Proteobacteria	Betaproteobacteria	Burkholderiales	Burkholderiaceae	Burkholderia	Burkholderia pseudomallei	{1: 'root', 2: 'Bacteria', 1224: 'Proteobacteria', 28216: 'Betaproteobacteria', 28450: 'Burkholderia pseudomallei', 32008: 'Burkholderia', 80840: 'Burkholderiales', 111527: 'pseudomallei group', 119060: 'Burkholderiaceae', 131567: 'cellular organisms'}	0	0	0	0	0	0	0	0	0	0	0	0	0	0
UUVU01000013.1	1505939673	1	1	0	0	0	0	0	0	0	0	0	0	0	0	0	0	0	0	0	0	0	0	2	2362947	268755	[]	Burkholderia pseudomallei	Proteobacteria	Betaproteobacteria	Burkholderiales	Burkholderiaceae	Burkholderia	Burkholderia pseudomallei	{1: 'root', 2: 'Bacteria', 1224: 'Proteobacteria', 28216: 'Betaproteobacteria', 28450: 'Burkholderia pseudomallei', 32008: 'Burkholderia', 80840: 'Burkholderiales', 111527: 'pseudomallei group', 119060: 'Burkholderiaceae', 131567: 'cellular organisms'}	0	0	0	0	0	0	0	0	0	0	0	0	0	0
UVQI01000018.1	1505933364	1	1	0	0	0	0	0	0	0	0	0	0	0	0	0	0	0	0	0	0	0	0	2	2357608	268755	[]	Burkholderia pseudomallei	Proteobacteria	Betaproteobacteria	Burkholderiales	Burkholderiaceae	Burkholderia	Burkholderia pseudomallei	{1: 'root', 2: 'Bacteria', 1224: 'Proteobacteria', 28216: 'Betaproteobacteria', 28450: 'Burkholderia pseudomallei', 32008: 'Burkholderia', 80840: 'Burkholderiales', 111527: 'pseudomallei group', 119060: 'Burkholderiaceae', 131567: 'cellular organisms'}	0	0	0	0	0	0	0	0	0	0	0	0	0	0
UVOC01000015.1	1505926936	1	1	0	0	0	0	0	0	0	0	0	0	0	0	0	0	0	0	0	0	0	0	2	2352293	268755	[]	Burkholderia pseudomallei	Proteobacteria	Betaproteobacteria	Burkholderiales	Burkholderiaceae	Burkholderia	Burkholderia pseudomallei	{1: 'root', 2: 'Bacteria', 1224: 'Proteobacteria', 28216: 'Betaproteobacteria', 28450: 'Burkholderia pseudomallei', 32008: 'Burkholderia', 80840: 'Burkholderiales', 111527: 'pseudomallei group', 119060: 'Burkholderiaceae', 131567: 'cellular organisms'}	0	0	0	0	0	0	0	0	0	0	0	0	0	0
UVAI01000012.1	1505922350	1	1	0	0	0	0	0	0	0	0	0	0	0	0	0	0	0	0	0	0	0	0	2	2352042	268755	[]	Burkholderia pseudomallei	Proteobacteria	Betaproteobacteria	Burkholderiales	Burkholderiaceae	Burkholderia	Burkholderia pseudomallei	{1: 'root', 2: 'Bacteria', 1224: 'Proteobacteria', 28216: 'Betaproteobacteria', 28450: 'Burkholderia pseudomallei', 32008: 'Burkholderia', 80840: 'Burkholderiales', 111527: 'pseudomallei group', 119060: 'Burkholderiaceae', 131567: 'cellular organisms'}	0	0	0	0	0	0	0	0	0	0	0	0	0	0
UUSS01000002.1	1505918256	1	1	0	0	0	0	0	0	0	0	0	0	0	0	0	0	0	0	0	0	0	0	2	2351957	268755	[]	Burkholderia pseudomallei	Proteobacteria	Betaproteobacteria	Burkholderiales	Burkholderiaceae	Burkholderia	Burkholderia pseudomallei	{1: 'root', 2: 'Bacteria', 1224: 'Proteobacteria', 28216: 'Betaproteobacteria', 28450: 'Burkholderia pseudomallei', 32008: 'Burkholderia', 80840: 'Burkholderiales', 111527: 'pseudomallei group', 119060: 'Burkholderiaceae', 131567: 'cellular organisms'}	0	0	0	0	0	0	0	0	0	0	0	0	0	0
UVQE01000001.1	1505912798	1	1	0	0	0	0	0	0	0	0	0	0	0	0	0	0	0	0	0	0	0	0	2	2357604	268755	[]	Burkholderia pseudomallei	Proteobacteria	Betaproteobacteria	Burkholderiales	Burkholderiaceae	Burkholderia	Burkholderia pseudomallei	{1: 'root', 2: 'Bacteria', 1224: 'Proteobacteria', 28216: 'Betaproteobacteria', 28450: 'Burkholderia pseudomallei', 32008: 'Burkholderia', 80840: 'Burkholderiales', 111527: 'pseudomallei group', 119060: 'Burkholderiaceae', 131567: 'cellular organisms'}	0	0	0	0	0	0	0	0	0	0	0	0	0	0
UVPV01000046.1	1505901763	1	1	0	0	0	0	0	0	0	0	0	0	0	0	0	0	0	0	0	0	0	0	2	2357596	268755	[]	Burkholderia pseudomallei	Proteobacteria	Betaproteobacteria	Burkholderiales	Burkholderiaceae	Burkholderia	Burkholderia pseudomallei	{1: 'root', 2: 'Bacteria', 1224: 'Proteobacteria', 28216: 'Betaproteobacteria', 28450: 'Burkholderia pseudomallei', 32008: 'Burkholderia', 80840: 'Burkholderiales', 111527: 'pseudomallei group', 119060: 'Burkholderiaceae', 131567: 'cellular organisms'}	0	0	0	0	0	0	0	0	0	0	0	0	0	0
UUWD01000007.1	1505899535	1	1	0	0	0	0	0	0	0	0	0	0	0	0	0	0	0	0	0	0	0	0	2	2362952	268755	[]	Burkholderia pseudomallei	Proteobacteria	Betaproteobacteria	Burkholderiales	Burkholderiaceae	Burkholderia	Burkholderia pseudomallei	{1: 'root', 2: 'Bacteria', 1224: 'Proteobacteria', 28216: 'Betaproteobacteria', 28450: 'Burkholderia pseudomallei', 32008: 'Burkholderia', 80840: 'Burkholderiales', 111527: 'pseudomallei group', 119060: 'Burkholderiaceae', 131567: 'cellular organisms'}	0	0	0	0	0	0	0	0	0	0	0	0	0	0
UVJP01000012.1	1505892602	1	1	0	0	0	0	0	0	0	0	0	0	0	0	0	0	0	0	0	0	0	0	2	2363067	268755	[]	Burkholderia pseudomallei	Proteobacteria	Betaproteobacteria	Burkholderiales	Burkholderiaceae	Burkholderia	Burkholderia pseudomallei	{1: 'root', 2: 'Bacteria', 1224: 'Proteobacteria', 28216: 'Betaproteobacteria', 28450: 'Burkholderia pseudomallei', 32008: 'Burkholderia', 80840: 'Burkholderiales', 111527: 'pseudomallei group', 119060: 'Burkholderiaceae', 131567: 'cellular organisms'}	0	0	0	0	0	0	0	0	0	0	0	0	0	0
UVBU01000011.1	1505887296	1	1	0	0	0	0	0	0	0	0	0	0	0	0	0	0	0	0	0	0	0	0	2	2352081	268755	[]	Burkholderia pseudomallei	Proteobacteria	Betaproteobacteria	Burkholderiales	Burkholderiaceae	Burkholderia	Burkholderia pseudomallei	{1: 'root', 2: 'Bacteria', 1224: 'Proteobacteria', 28216: 'Betaproteobacteria', 28450: 'Burkholderia pseudomallei', 32008: 'Burkholderia', 80840: 'Burkholderiales', 111527: 'pseudomallei group', 119060: 'Burkholderiaceae', 131567: 'cellular organisms'}	0	0	0	0	0	0	0	0	0	0	0	0	0	0
UUYS01000028.1	1505879297	1	1	0	0	0	0	0	0	0	0	0	0	0	0	0	0	0	0	0	0	0	0	2	2363011	268755	[]	Burkholderia pseudomallei	Proteobacteria	Betaproteobacteria	Burkholderiales	Burkholderiaceae	Burkholderia	Burkholderia pseudomallei	{1: 'root', 2: 'Bacteria', 1224: 'Proteobacteria', 28216: 'Betaproteobacteria', 28450: 'Burkholderia pseudomallei', 32008: 'Burkholderia', 80840: 'Burkholderiales', 111527: 'pseudomallei group', 119060: 'Burkholderiaceae', 131567: 'cellular organisms'}	0	0	0	0	0	0	0	0	0	0	0	0	0	0
UUTB01000014.1	1505874749	1	1	0	0	0	0	0	0	0	0	0	0	0	0	0	0	0	0	0	0	0	0	2	2351970	268755	[]	Burkholderia pseudomallei	Proteobacteria	Betaproteobacteria	Burkholderiales	Burkholderiaceae	Burkholderia	Burkholderia pseudomallei	{1: 'root', 2: 'Bacteria', 1224: 'Proteobacteria', 28216: 'Betaproteobacteria', 28450: 'Burkholderia pseudomallei', 32008: 'Burkholderia', 80840: 'Burkholderiales', 111527: 'pseudomallei group', 119060: 'Burkholderiaceae', 131567: 'cellular organisms'}	0	0	0	0	0	0	0	0	0	0	0	0	0	0
UVSM01000051.1	1505865734	1	1	0	0	0	0	0	0	0	0	0	0	0	0	0	0	0	0	0	0	0	0	2	2357667	268755	[]	Burkholderia pseudomallei	Proteobacteria	Betaproteobacteria	Burkholderiales	Burkholderiaceae	Burkholderia	Burkholderia pseudomallei	{1: 'root', 2: 'Bacteria', 1224: 'Proteobacteria', 28216: 'Betaproteobacteria', 28450: 'Burkholderia pseudomallei', 32008: 'Burkholderia', 80840: 'Burkholderiales', 111527: 'pseudomallei group', 119060: 'Burkholderiaceae', 131567: 'cellular organisms'}	0	0	0	0	0	0	0	0	0	0	0	0	0	0
UVEG01000013.1	1505863089	1	1	0	0	0	0	0	0	0	0	0	0	0	0	0	0	0	0	0	0	0	0	2	2352141	268755	[]	Burkholderia pseudomallei	Proteobacteria	Betaproteobacteria	Burkholderiales	Burkholderiaceae	Burkholderia	Burkholderia pseudomallei	{1: 'root', 2: 'Bacteria', 1224: 'Proteobacteria', 28216: 'Betaproteobacteria', 28450: 'Burkholderia pseudomallei', 32008: 'Burkholderia', 80840: 'Burkholderiales', 111527: 'pseudomallei group', 119060: 'Burkholderiaceae', 131567: 'cellular organisms'}	0	0	0	0	0	0	0	0	0	0	0	0	0	0
UUYQ01000049.1	1505853879	1	1	0	0	0	0	0	0	0	0	0	0	0	0	0	0	0	0	0	0	0	0	2	2352006	268755	[]	Burkholderia pseudomallei	Proteobacteria	Betaproteobacteria	Burkholderiales	Burkholderiaceae	Burkholderia	Burkholderia pseudomallei	{1: 'root', 2: 'Bacteria', 1224: 'Proteobacteria', 28216: 'Betaproteobacteria', 28450: 'Burkholderia pseudomallei', 32008: 'Burkholderia', 80840: 'Burkholderiales', 111527: 'pseudomallei group', 119060: 'Burkholderiaceae', 131567: 'cellular organisms'}	0	0	0	0	0	0	0	0	0	0	0	0	0	0
UVQM01000009.1	1505851425	1	1	0	0	0	0	0	0	0	0	0	0	0	0	0	0	0	0	0	0	0	0	2	2357609	268755	[]	Burkholderia pseudomallei	Proteobacteria	Betaproteobacteria	Burkholderiales	Burkholderiaceae	Burkholderia	Burkholderia pseudomallei	{1: 'root', 2: 'Bacteria', 1224: 'Proteobacteria', 28216: 'Betaproteobacteria', 28450: 'Burkholderia pseudomallei', 32008: 'Burkholderia', 80840: 'Burkholderiales', 111527: 'pseudomallei group', 119060: 'Burkholderiaceae', 131567: 'cellular organisms'}	0	0	0	0	0	0	0	0	0	0	0	0	0	0
UUTP01000004.1	1505845688	1	1	0	0	0	0	0	0	0	0	0	0	0	0	0	0	0	0	0	0	0	0	2	2351979	268755	[]	Burkholderia pseudomallei	Proteobacteria	Betaproteobacteria	Burkholderiales	Burkholderiaceae	Burkholderia	Burkholderia pseudomallei	{1: 'root', 2: 'Bacteria', 1224: 'Proteobacteria', 28216: 'Betaproteobacteria', 28450: 'Burkholderia pseudomallei', 32008: 'Burkholderia', 80840: 'Burkholderiales', 111527: 'pseudomallei group', 119060: 'Burkholderiaceae', 131567: 'cellular organisms'}	0	0	0	0	0	0	0	0	0	0	0	0	0	0
UUSJ01000015.1	1505837999	1	1	0	0	0	0	0	0	0	0	0	0	0	0	0	0	0	0	0	0	0	0	2	2351948	268755	[]	Burkholderia pseudomallei	Proteobacteria	Betaproteobacteria	Burkholderiales	Burkholderiaceae	Burkholderia	Burkholderia pseudomallei	{1: 'root', 2: 'Bacteria', 1224: 'Proteobacteria', 28216: 'Betaproteobacteria', 28450: 'Burkholderia pseudomallei', 32008: 'Burkholderia', 80840: 'Burkholderiales', 111527: 'pseudomallei group', 119060: 'Burkholderiaceae', 131567: 'cellular organisms'}	0	0	0	0	0	0	0	0	0	0	0	0	0	0
UVAL01000014.1	1505832440	1	1	0	0	0	0	0	0	0	0	0	0	0	0	0	0	0	0	0	0	0	0	2	2352038	268755	[]	Burkholderia pseudomallei	Proteobacteria	Betaproteobacteria	Burkholderiales	Burkholderiaceae	Burkholderia	Burkholderia pseudomallei	{1: 'root', 2: 'Bacteria', 1224: 'Proteobacteria', 28216: 'Betaproteobacteria', 28450: 'Burkholderia pseudomallei', 32008: 'Burkholderia', 80840: 'Burkholderiales', 111527: 'pseudomallei group', 119060: 'Burkholderiaceae', 131567: 'cellular organisms'}	0	0	0	0	0	0	0	0	0	0	0	0	0	0
UVNQ01000006.1	1505827298	1	1	0	0	0	0	0	0	0	0	0	0	0	0	0	0	0	0	0	0	0	0	2	2352283	268755	[]	Burkholderia pseudomallei	Proteobacteria	Betaproteobacteria	Burkholderiales	Burkholderiaceae	Burkholderia	Burkholderia pseudomallei	{1: 'root', 2: 'Bacteria', 1224: 'Proteobacteria', 28216: 'Betaproteobacteria', 28450: 'Burkholderia pseudomallei', 32008: 'Burkholderia', 80840: 'Burkholderiales', 111527: 'pseudomallei group', 119060: 'Burkholderiaceae', 131567: 'cellular organisms'}	0	0	0	0	0	0	0	0	0	0	0	0	0	0
UVCQ01000016.1	1505820207	1	1	0	0	0	0	0	0	0	0	0	0	0	0	0	0	0	0	0	0	0	0	2	2352099	268755	[]	Burkholderia pseudomallei	Proteobacteria	Betaproteobacteria	Burkholderiales	Burkholderiaceae	Burkholderia	Burkholderia pseudomallei	{1: 'root', 2: 'Bacteria', 1224: 'Proteobacteria', 28216: 'Betaproteobacteria', 28450: 'Burkholderia pseudomallei', 32008: 'Burkholderia', 80840: 'Burkholderiales', 111527: 'pseudomallei group', 119060: 'Burkholderiaceae', 131567: 'cellular organisms'}	0	0	0	0	0	0	0	0	0	0	0	0	0	0
UVKF01000014.1	1505814598	1	1	0	0	0	0	0	0	0	0	0	0	0	0	0	0	0	0	0	0	0	0	2	2352189	268755	[]	Burkholderia pseudomallei	Proteobacteria	Betaproteobacteria	Burkholderiales	Burkholderiaceae	Burkholderia	Burkholderia pseudomallei	{1: 'root', 2: 'Bacteria', 1224: 'Proteobacteria', 28216: 'Betaproteobacteria', 28450: 'Burkholderia pseudomallei', 32008: 'Burkholderia', 80840: 'Burkholderiales', 111527: 'pseudomallei group', 119060: 'Burkholderiaceae', 131567: 'cellular organisms'}	0	0	0	0	0	0	0	0	0	0	0	0	0	0
UVLO01000056.1	1505805849	1	1	0	0	0	0	0	0	0	0	0	0	0	0	0	0	0	0	0	0	0	0	2	2352224	268755	[]	Burkholderia pseudomallei	Proteobacteria	Betaproteobacteria	Burkholderiales	Burkholderiaceae	Burkholderia	Burkholderia pseudomallei	{1: 'root', 2: 'Bacteria', 1224: 'Proteobacteria', 28216: 'Betaproteobacteria', 28450: 'Burkholderia pseudomallei', 32008: 'Burkholderia', 80840: 'Burkholderiales', 111527: 'pseudomallei group', 119060: 'Burkholderiaceae', 131567: 'cellular organisms'}	0	0	0	0	0	0	0	0	0	0	0	0	0	0
UVIZ01000037.1	1505800471	1	1	0	0	0	0	0	0	0	0	0	0	0	0	0	0	0	0	0	0	0	0	2	2363039	268755	[]	Burkholderia pseudomallei	Proteobacteria	Betaproteobacteria	Burkholderiales	Burkholderiaceae	Burkholderia	Burkholderia pseudomallei	{1: 'root', 2: 'Bacteria', 1224: 'Proteobacteria', 28216: 'Betaproteobacteria', 28450: 'Burkholderia pseudomallei', 32008: 'Burkholderia', 80840: 'Burkholderiales', 111527: 'pseudomallei group', 119060: 'Burkholderiaceae', 131567: 'cellular organisms'}	0	0	0	0	0	0	0	0	0	0	0	0	0	0
UVPA01000010.1	1505797581	1	1	0	0	0	0	0	0	0	0	0	0	0	0	0	0	0	0	0	0	0	0	2	2357574	268755	[]	Burkholderia pseudomallei	Proteobacteria	Betaproteobacteria	Burkholderiales	Burkholderiaceae	Burkholderia	Burkholderia pseudomallei	{1: 'root', 2: 'Bacteria', 1224: 'Proteobacteria', 28216: 'Betaproteobacteria', 28450: 'Burkholderia pseudomallei', 32008: 'Burkholderia', 80840: 'Burkholderiales', 111527: 'pseudomallei group', 119060: 'Burkholderiaceae', 131567: 'cellular organisms'}	0	0	0	0	0	0	0	0	0	0	0	0	0	0
UVCL01000016.1	1505790369	1	1	0	0	0	0	0	0	0	0	0	0	0	0	0	0	0	0	0	0	0	0	2	2352095	268755	[]	Burkholderia pseudomallei	Proteobacteria	Betaproteobacteria	Burkholderiales	Burkholderiaceae	Burkholderia	Burkholderia pseudomallei	{1: 'root', 2: 'Bacteria', 1224: 'Proteobacteria', 28216: 'Betaproteobacteria', 28450: 'Burkholderia pseudomallei', 32008: 'Burkholderia', 80840: 'Burkholderiales', 111527: 'pseudomallei group', 119060: 'Burkholderiaceae', 131567: 'cellular organisms'}	0	0	0	0	0	0	0	0	0	0	0	0	0	0
UUVC01000034.1	1505783046	1	1	0	0	0	0	0	0	0	0	0	0	0	0	0	0	0	0	0	0	0	0	2	2362922	268755	[]	Burkholderia pseudomallei	Proteobacteria	Betaproteobacteria	Burkholderiales	Burkholderiaceae	Burkholderia	Burkholderia pseudomallei	{1: 'root', 2: 'Bacteria', 1224: 'Proteobacteria', 28216: 'Betaproteobacteria', 28450: 'Burkholderia pseudomallei', 32008: 'Burkholderia', 80840: 'Burkholderiales', 111527: 'pseudomallei group', 119060: 'Burkholderiaceae', 131567: 'cellular organisms'}	0	0	0	0	0	0	0	0	0	0	0	0	0	0
UVHM01000002.1	1505781057	1	1	0	0	0	0	0	0	0	0	0	0	0	0	0	0	0	0	0	0	0	0	2	2375201	268755	[]	Burkholderia pseudomallei	Proteobacteria	Betaproteobacteria	Burkholderiales	Burkholderiaceae	Burkholderia	Burkholderia pseudomallei	{1: 'root', 2: 'Bacteria', 1224: 'Proteobacteria', 28216: 'Betaproteobacteria', 28450: 'Burkholderia pseudomallei', 32008: 'Burkholderia', 80840: 'Burkholderiales', 111527: 'pseudomallei group', 119060: 'Burkholderiaceae', 131567: 'cellular organisms'}	0	0	0	0	0	0	0	0	0	0	0	0	0	0
UUPV01000011.1	1505772850	1	1	0	0	0	0	0	0	0	0	0	0	0	0	0	0	0	0	0	0	0	0	2	2357507	268755	[]	Burkholderia pseudomallei	Proteobacteria	Betaproteobacteria	Burkholderiales	Burkholderiaceae	Burkholderia	Burkholderia pseudomallei	{1: 'root', 2: 'Bacteria', 1224: 'Proteobacteria', 28216: 'Betaproteobacteria', 28450: 'Burkholderia pseudomallei', 32008: 'Burkholderia', 80840: 'Burkholderiales', 111527: 'pseudomallei group', 119060: 'Burkholderiaceae', 131567: 'cellular organisms'}	0	0	0	0	0	0	0	0	0	0	0	0	0	0
UVEU01000067.1	1505764491	1	1	0	0	0	0	0	0	0	0	0	0	0	0	0	0	0	0	0	0	0	0	2	2352156	268755	[]	Burkholderia pseudomallei	Proteobacteria	Betaproteobacteria	Burkholderiales	Burkholderiaceae	Burkholderia	Burkholderia pseudomallei	{1: 'root', 2: 'Bacteria', 1224: 'Proteobacteria', 28216: 'Betaproteobacteria', 28450: 'Burkholderia pseudomallei', 32008: 'Burkholderia', 80840: 'Burkholderiales', 111527: 'pseudomallei group', 119060: 'Burkholderiaceae', 131567: 'cellular organisms'}	0	0	0	0	0	0	0	0	0	0	0	0	0	0
UVJN01000015.1	1505760953	1	1	0	0	0	0	0	0	0	0	0	0	0	0	0	0	0	0	0	0	0	0	2	2363062	268755	[]	Burkholderia pseudomallei	Proteobacteria	Betaproteobacteria	Burkholderiales	Burkholderiaceae	Burkholderia	Burkholderia pseudomallei	{1: 'root', 2: 'Bacteria', 1224: 'Proteobacteria', 28216: 'Betaproteobacteria', 28450: 'Burkholderia pseudomallei', 32008: 'Burkholderia', 80840: 'Burkholderiales', 111527: 'pseudomallei group', 119060: 'Burkholderiaceae', 131567: 'cellular organisms'}	0	0	0	0	0	0	0	0	0	0	0	0	0	0
UVCI01000013.1	1505754812	1	1	0	0	0	0	0	0	0	0	0	0	0	0	0	0	0	0	0	0	0	0	2	2357505	268755	[]	Burkholderia pseudomallei	Proteobacteria	Betaproteobacteria	Burkholderiales	Burkholderiaceae	Burkholderia	Burkholderia pseudomallei	{1: 'root', 2: 'Bacteria', 1224: 'Proteobacteria', 28216: 'Betaproteobacteria', 28450: 'Burkholderia pseudomallei', 32008: 'Burkholderia', 80840: 'Burkholderiales', 111527: 'pseudomallei group', 119060: 'Burkholderiaceae', 131567: 'cellular organisms'}	0	0	0	0	0	0	0	0	0	0	0	0	0	0
UVQG01000011.1	1505749826	1	1	0	0	0	0	0	0	0	0	0	0	0	0	0	0	0	0	0	0	0	0	2	2357607	268755	[]	Burkholderia pseudomallei	Proteobacteria	Betaproteobacteria	Burkholderiales	Burkholderiaceae	Burkholderia	Burkholderia pseudomallei	{1: 'root', 2: 'Bacteria', 1224: 'Proteobacteria', 28216: 'Betaproteobacteria', 28450: 'Burkholderia pseudomallei', 32008: 'Burkholderia', 80840: 'Burkholderiales', 111527: 'pseudomallei group', 119060: 'Burkholderiaceae', 131567: 'cellular organisms'}	0	0	0	0	0	0	0	0	0	0	0	0	0	0
UVAT01000004.1	1505744956	1	1	0	0	0	0	0	0	0	0	0	0	0	0	0	0	0	0	0	0	0	0	2	2352054	268755	[]	Burkholderia pseudomallei	Proteobacteria	Betaproteobacteria	Burkholderiales	Burkholderiaceae	Burkholderia	Burkholderia pseudomallei	{1: 'root', 2: 'Bacteria', 1224: 'Proteobacteria', 28216: 'Betaproteobacteria', 28450: 'Burkholderia pseudomallei', 32008: 'Burkholderia', 80840: 'Burkholderiales', 111527: 'pseudomallei group', 119060: 'Burkholderiaceae', 131567: 'cellular organisms'}	0	0	0	0	0	0	0	0	0	0	0	0	0	0
UVAD01000014.1	1505736894	1	1	0	0	0	0	0	0	0	0	0	0	0	0	0	0	0	0	0	0	0	0	2	2352030	268755	[]	Burkholderia pseudomallei	Proteobacteria	Betaproteobacteria	Burkholderiales	Burkholderiaceae	Burkholderia	Burkholderia pseudomallei	{1: 'root', 2: 'Bacteria', 1224: 'Proteobacteria', 28216: 'Betaproteobacteria', 28450: 'Burkholderia pseudomallei', 32008: 'Burkholderia', 80840: 'Burkholderiales', 111527: 'pseudomallei group', 119060: 'Burkholderiaceae', 131567: 'cellular organisms'}	0	0	0	0	0	0	0	0	0	0	0	0	0	0
UVBG01000057.1	1505728809	1	1	0	0	0	0	0	0	0	0	0	0	0	0	0	0	0	0	0	0	0	0	2	2352060	268755	[]	Burkholderia pseudomallei	Proteobacteria	Betaproteobacteria	Burkholderiales	Burkholderiaceae	Burkholderia	Burkholderia pseudomallei	{1: 'root', 2: 'Bacteria', 1224: 'Proteobacteria', 28216: 'Betaproteobacteria', 28450: 'Burkholderia pseudomallei', 32008: 'Burkholderia', 80840: 'Burkholderiales', 111527: 'pseudomallei group', 119060: 'Burkholderiaceae', 131567: 'cellular organisms'}	0	0	0	0	0	0	0	0	0	0	0	0	0	0
UVKY01000019.1	1505724643	1	1	0	0	0	0	0	0	0	0	0	0	0	0	0	0	0	0	0	0	0	0	2	2352208	268755	[]	Burkholderia pseudomallei	Proteobacteria	Betaproteobacteria	Burkholderiales	Burkholderiaceae	Burkholderia	Burkholderia pseudomallei	{1: 'root', 2: 'Bacteria', 1224: 'Proteobacteria', 28216: 'Betaproteobacteria', 28450: 'Burkholderia pseudomallei', 32008: 'Burkholderia', 80840: 'Burkholderiales', 111527: 'pseudomallei group', 119060: 'Burkholderiaceae', 131567: 'cellular organisms'}	0	0	0	0	0	0	0	0	0	0	0	0	0	0
UUVN01000061.1	1505716881	1	1	0	0	0	0	0	0	0	0	0	0	0	0	0	0	0	0	0	0	0	0	2	2362932	268755	[]	Burkholderia pseudomallei	Proteobacteria	Betaproteobacteria	Burkholderiales	Burkholderiaceae	Burkholderia	Burkholderia pseudomallei	{1: 'root', 2: 'Bacteria', 1224: 'Proteobacteria', 28216: 'Betaproteobacteria', 28450: 'Burkholderia pseudomallei', 32008: 'Burkholderia', 80840: 'Burkholderiales', 111527: 'pseudomallei group', 119060: 'Burkholderiaceae', 131567: 'cellular organisms'}	0	0	0	0	0	0	0	0	0	0	0	0	0	0
UVMF01000032.1	1505711861	1	1	0	0	0	0	0	0	0	0	0	0	0	0	0	0	0	0	0	0	0	0	2	2352239	268755	[]	Burkholderia pseudomallei	Proteobacteria	Betaproteobacteria	Burkholderiales	Burkholderiaceae	Burkholderia	Burkholderia pseudomallei	{1: 'root', 2: 'Bacteria', 1224: 'Proteobacteria', 28216: 'Betaproteobacteria', 28450: 'Burkholderia pseudomallei', 32008: 'Burkholderia', 80840: 'Burkholderiales', 111527: 'pseudomallei group', 119060: 'Burkholderiaceae', 131567: 'cellular organisms'}	0	0	0	0	0	0	0	0	0	0	0	0	0	0
UVIN01000030.1	1505705978	1	1	0	0	0	0	0	0	0	0	0	0	0	0	0	0	0	0	0	0	0	0	2	2363032	268755	[]	Burkholderia pseudomallei	Proteobacteria	Betaproteobacteria	Burkholderiales	Burkholderiaceae	Burkholderia	Burkholderia pseudomallei	{1: 'root', 2: 'Bacteria', 1224: 'Proteobacteria', 28216: 'Betaproteobacteria', 28450: 'Burkholderia pseudomallei', 32008: 'Burkholderia', 80840: 'Burkholderiales', 111527: 'pseudomallei group', 119060: 'Burkholderiaceae', 131567: 'cellular organisms'}	0	0	0	0	0	0	0	0	0	0	0	0	0	0
UVRT01000006.1	1505702661	1	1	0	0	0	0	0	0	0	0	0	0	0	0	0	0	0	0	0	0	0	0	2	2357644	268755	[]	Burkholderia pseudomallei	Proteobacteria	Betaproteobacteria	Burkholderiales	Burkholderiaceae	Burkholderia	Burkholderia pseudomallei	{1: 'root', 2: 'Bacteria', 1224: 'Proteobacteria', 28216: 'Betaproteobacteria', 28450: 'Burkholderia pseudomallei', 32008: 'Burkholderia', 80840: 'Burkholderiales', 111527: 'pseudomallei group', 119060: 'Burkholderiaceae', 131567: 'cellular organisms'}	0	0	0	0	0	0	0	0	0	0	0	0	0	0
UVLE01000036.1	1505693739	1	1	0	0	0	0	0	0	0	0	0	0	0	0	0	0	0	0	0	0	0	0	2	2352215	268755	[]	Burkholderia pseudomallei	Proteobacteria	Betaproteobacteria	Burkholderiales	Burkholderiaceae	Burkholderia	Burkholderia pseudomallei	{1: 'root', 2: 'Bacteria', 1224: 'Proteobacteria', 28216: 'Betaproteobacteria', 28450: 'Burkholderia pseudomallei', 32008: 'Burkholderia', 80840: 'Burkholderiales', 111527: 'pseudomallei group', 119060: 'Burkholderiaceae', 131567: 'cellular organisms'}	0	0	0	0	0	0	0	0	0	0	0	0	0	0
UUQF01000013.1	1505689903	1	1	0	0	0	0	0	0	0	0	0	0	0	0	0	0	0	0	0	0	0	0	2	2357515	268755	[]	Burkholderia pseudomallei	Proteobacteria	Betaproteobacteria	Burkholderiales	Burkholderiaceae	Burkholderia	Burkholderia pseudomallei	{1: 'root', 2: 'Bacteria', 1224: 'Proteobacteria', 28216: 'Betaproteobacteria', 28450: 'Burkholderia pseudomallei', 32008: 'Burkholderia', 80840: 'Burkholderiales', 111527: 'pseudomallei group', 119060: 'Burkholderiaceae', 131567: 'cellular organisms'}	0	0	0	0	0	0	0	0	0	0	0	0	0	0
UVKI01000047.1	1505681161	1	1	0	0	0	0	0	0	0	0	0	0	0	0	0	0	0	0	0	0	0	0	2	2352188	268755	[]	Burkholderia pseudomallei	Proteobacteria	Betaproteobacteria	Burkholderiales	Burkholderiaceae	Burkholderia	Burkholderia pseudomallei	{1: 'root', 2: 'Bacteria', 1224: 'Proteobacteria', 28216: 'Betaproteobacteria', 28450: 'Burkholderia pseudomallei', 32008: 'Burkholderia', 80840: 'Burkholderiales', 111527: 'pseudomallei group', 119060: 'Burkholderiaceae', 131567: 'cellular organisms'}	0	0	0	0	0	0	0	0	0	0	0	0	0	0
UURP01000009.1	1505678665	1	1	0	0	0	0	0	0	0	0	0	0	0	0	0	0	0	0	0	0	0	0	2	2357541	268755	[]	Burkholderia pseudomallei	Proteobacteria	Betaproteobacteria	Burkholderiales	Burkholderiaceae	Burkholderia	Burkholderia pseudomallei	{1: 'root', 2: 'Bacteria', 1224: 'Proteobacteria', 28216: 'Betaproteobacteria', 28450: 'Burkholderia pseudomallei', 32008: 'Burkholderia', 80840: 'Burkholderiales', 111527: 'pseudomallei group', 119060: 'Burkholderiaceae', 131567: 'cellular organisms'}	0	0	0	0	0	0	0	0	0	0	0	0	0	0
UVIW01000031.1	1505670422	1	1	0	0	0	0	0	0	0	0	0	0	0	0	0	0	0	0	0	0	0	0	2	2363040	268755	[]	Burkholderia pseudomallei	Proteobacteria	Betaproteobacteria	Burkholderiales	Burkholderiaceae	Burkholderia	Burkholderia pseudomallei	{1: 'root', 2: 'Bacteria', 1224: 'Proteobacteria', 28216: 'Betaproteobacteria', 28450: 'Burkholderia pseudomallei', 32008: 'Burkholderia', 80840: 'Burkholderiales', 111527: 'pseudomallei group', 119060: 'Burkholderiaceae', 131567: 'cellular organisms'}	0	0	0	0	0	0	0	0	0	0	0	0	0	0
UUSH01000007.1	1505666870	1	1	0	0	0	0	0	0	0	0	0	0	0	0	0	0	0	0	0	0	0	0	2	2351951	268755	[]	Burkholderia pseudomallei	Proteobacteria	Betaproteobacteria	Burkholderiales	Burkholderiaceae	Burkholderia	Burkholderia pseudomallei	{1: 'root', 2: 'Bacteria', 1224: 'Proteobacteria', 28216: 'Betaproteobacteria', 28450: 'Burkholderia pseudomallei', 32008: 'Burkholderia', 80840: 'Burkholderiales', 111527: 'pseudomallei group', 119060: 'Burkholderiaceae', 131567: 'cellular organisms'}	0	0	0	0	0	0	0	0	0	0	0	0	0	0
UUWE01000010.1	1505660878	1	1	0	0	0	0	0	0	0	0	0	0	0	0	0	0	0	0	0	0	0	0	2	2362951	268755	[]	Burkholderia pseudomallei	Proteobacteria	Betaproteobacteria	Burkholderiales	Burkholderiaceae	Burkholderia	Burkholderia pseudomallei	{1: 'root', 2: 'Bacteria', 1224: 'Proteobacteria', 28216: 'Betaproteobacteria', 28450: 'Burkholderia pseudomallei', 32008: 'Burkholderia', 80840: 'Burkholderiales', 111527: 'pseudomallei group', 119060: 'Burkholderiaceae', 131567: 'cellular organisms'}	0	0	0	0	0	0	0	0	0	0	0	0	0	0
UVFZ01000010.1	1505654958	1	1	0	0	0	0	0	0	0	0	0	0	0	0	0	0	0	0	0	0	0	0	2	2375157	268755	[]	Burkholderia pseudomallei	Proteobacteria	Betaproteobacteria	Burkholderiales	Burkholderiaceae	Burkholderia	Burkholderia pseudomallei	{1: 'root', 2: 'Bacteria', 1224: 'Proteobacteria', 28216: 'Betaproteobacteria', 28450: 'Burkholderia pseudomallei', 32008: 'Burkholderia', 80840: 'Burkholderiales', 111527: 'pseudomallei group', 119060: 'Burkholderiaceae', 131567: 'cellular organisms'}	0	0	0	0	0	0	0	0	0	0	0	0	0	0
UVCP01000020.1	1505647777	1	1	0	0	0	0	0	0	0	0	0	0	0	0	0	0	0	0	0	0	0	0	2	2352097	268755	[]	Burkholderia pseudomallei	Proteobacteria	Betaproteobacteria	Burkholderiales	Burkholderiaceae	Burkholderia	Burkholderia pseudomallei	{1: 'root', 2: 'Bacteria', 1224: 'Proteobacteria', 28216: 'Betaproteobacteria', 28450: 'Burkholderia pseudomallei', 32008: 'Burkholderia', 80840: 'Burkholderiales', 111527: 'pseudomallei group', 119060: 'Burkholderiaceae', 131567: 'cellular organisms'}	0	0	0	0	0	0	0	0	0	0	0	0	0	0
UVIL01000002.1	1505644572	1	1	0	0	0	0	0	0	0	0	0	0	0	0	0	0	0	0	0	0	0	0	2	2363033	268755	[]	Burkholderia pseudomallei	Proteobacteria	Betaproteobacteria	Burkholderiales	Burkholderiaceae	Burkholderia	Burkholderia pseudomallei	{1: 'root', 2: 'Bacteria', 1224: 'Proteobacteria', 28216: 'Betaproteobacteria', 28450: 'Burkholderia pseudomallei', 32008: 'Burkholderia', 80840: 'Burkholderiales', 111527: 'pseudomallei group', 119060: 'Burkholderiaceae', 131567: 'cellular organisms'}	0	0	0	0	0	0	0	0	0	0	0	0	0	0
UUSK01000048.1	1505633796	1	1	0	0	0	0	0	0	0	0	0	0	0	0	0	0	0	0	0	0	0	0	2	2351950	268755	[]	Burkholderia pseudomallei	Proteobacteria	Betaproteobacteria	Burkholderiales	Burkholderiaceae	Burkholderia	Burkholderia pseudomallei	{1: 'root', 2: 'Bacteria', 1224: 'Proteobacteria', 28216: 'Betaproteobacteria', 28450: 'Burkholderia pseudomallei', 32008: 'Burkholderia', 80840: 'Burkholderiales', 111527: 'pseudomallei group', 119060: 'Burkholderiaceae', 131567: 'cellular organisms'}	0	0	0	0	0	0	0	0	0	0	0	0	0	0
UVSP01000048.1	1505627790	1	1	0	0	0	0	0	0	0	0	0	0	0	0	0	0	0	0	0	0	0	0	2	2357665	268755	[]	Burkholderia pseudomallei	Proteobacteria	Betaproteobacteria	Burkholderiales	Burkholderiaceae	Burkholderia	Burkholderia pseudomallei	{1: 'root', 2: 'Bacteria', 1224: 'Proteobacteria', 28216: 'Betaproteobacteria', 28450: 'Burkholderia pseudomallei', 32008: 'Burkholderia', 80840: 'Burkholderiales', 111527: 'pseudomallei group', 119060: 'Burkholderiaceae', 131567: 'cellular organisms'}	0	0	0	0	0	0	0	0	0	0	0	0	0	0
UURJ01000038.1	1505622619	1	1	0	0	0	0	0	0	0	0	0	0	0	0	0	0	0	0	0	0	0	0	2	2357539	268755	[]	Burkholderia pseudomallei	Proteobacteria	Betaproteobacteria	Burkholderiales	Burkholderiaceae	Burkholderia	Burkholderia pseudomallei	{1: 'root', 2: 'Bacteria', 1224: 'Proteobacteria', 28216: 'Betaproteobacteria', 28450: 'Burkholderia pseudomallei', 32008: 'Burkholderia', 80840: 'Burkholderiales', 111527: 'pseudomallei group', 119060: 'Burkholderiaceae', 131567: 'cellular organisms'}	0	0	0	0	0	0	0	0	0	0	0	0	0	0
UVNS01000012.1	1505618552	1	1	0	0	0	0	0	0	0	0	0	0	0	0	0	0	0	0	0	0	0	0	2	2352281	268755	[]	Burkholderia pseudomallei	Proteobacteria	Betaproteobacteria	Burkholderiales	Burkholderiaceae	Burkholderia	Burkholderia pseudomallei	{1: 'root', 2: 'Bacteria', 1224: 'Proteobacteria', 28216: 'Betaproteobacteria', 28450: 'Burkholderia pseudomallei', 32008: 'Burkholderia', 80840: 'Burkholderiales', 111527: 'pseudomallei group', 119060: 'Burkholderiaceae', 131567: 'cellular organisms'}	0	0	0	0	0	0	0	0	0	0	0	0	0	0
UVGW01000055.1	1505610003	1	1	0	0	0	0	0	0	0	0	0	0	0	0	0	0	0	0	0	0	0	0	2	2375187	268755	[]	Burkholderia pseudomallei	Proteobacteria	Betaproteobacteria	Burkholderiales	Burkholderiaceae	Burkholderia	Burkholderia pseudomallei	{1: 'root', 2: 'Bacteria', 1224: 'Proteobacteria', 28216: 'Betaproteobacteria', 28450: 'Burkholderia pseudomallei', 32008: 'Burkholderia', 80840: 'Burkholderiales', 111527: 'pseudomallei group', 119060: 'Burkholderiaceae', 131567: 'cellular organisms'}	0	0	0	0	0	0	0	0	0	0	0	0	0	0
UUQA01000003.1	1505608910	1	1	0	0	0	0	0	0	0	0	0	0	0	0	0	0	0	0	0	0	0	0	2	2357504	268755	[]	Burkholderia pseudomallei	Proteobacteria	Betaproteobacteria	Burkholderiales	Burkholderiaceae	Burkholderia	Burkholderia pseudomallei	{1: 'root', 2: 'Bacteria', 1224: 'Proteobacteria', 28216: 'Betaproteobacteria', 28450: 'Burkholderia pseudomallei', 32008: 'Burkholderia', 80840: 'Burkholderiales', 111527: 'pseudomallei group', 119060: 'Burkholderiaceae', 131567: 'cellular organisms'}	0	0	0	0	0	0	0	0	0	0	0	0	0	0
UVQJ01000003.1	1505602890	1	1	0	0	0	0	0	0	0	0	0	0	0	0	0	0	0	0	0	0	0	0	2	2357605	268755	[]	Burkholderia pseudomallei	Proteobacteria	Betaproteobacteria	Burkholderiales	Burkholderiaceae	Burkholderia	Burkholderia pseudomallei	{1: 'root', 2: 'Bacteria', 1224: 'Proteobacteria', 28216: 'Betaproteobacteria', 28450: 'Burkholderia pseudomallei', 32008: 'Burkholderia', 80840: 'Burkholderiales', 111527: 'pseudomallei group', 119060: 'Burkholderiaceae', 131567: 'cellular organisms'}	0	0	0	0	0	0	0	0	0	0	0	0	0	0
UVLM01000052.1	1505592131	1	1	0	0	0	0	0	0	0	0	0	0	0	0	0	0	0	0	0	0	0	0	2	2352225	268755	[]	Burkholderia pseudomallei	Proteobacteria	Betaproteobacteria	Burkholderiales	Burkholderiaceae	Burkholderia	Burkholderia pseudomallei	{1: 'root', 2: 'Bacteria', 1224: 'Proteobacteria', 28216: 'Betaproteobacteria', 28450: 'Burkholderia pseudomallei', 32008: 'Burkholderia', 80840: 'Burkholderiales', 111527: 'pseudomallei group', 119060: 'Burkholderiaceae', 131567: 'cellular organisms'}	0	0	0	0	0	0	0	0	0	0	0	0	0	0
UUXB01000035.1	1505588043	1	1	0	0	0	0	0	0	0	0	0	0	0	0	0	0	0	0	0	0	0	0	2	2375154	268755	[]	Burkholderia pseudomallei	Proteobacteria	Betaproteobacteria	Burkholderiales	Burkholderiaceae	Burkholderia	Burkholderia pseudomallei	{1: 'root', 2: 'Bacteria', 1224: 'Proteobacteria', 28216: 'Betaproteobacteria', 28450: 'Burkholderia pseudomallei', 32008: 'Burkholderia', 80840: 'Burkholderiales', 111527: 'pseudomallei group', 119060: 'Burkholderiaceae', 131567: 'cellular organisms'}	0	0	0	0	0	0	0	0	0	0	0	0	0	0
UUZP01000020.1	1505582440	1	1	0	0	0	0	0	0	0	0	0	0	0	0	0	0	0	0	0	0	0	0	2	2352014	268755	[]	Burkholderia pseudomallei	Proteobacteria	Betaproteobacteria	Burkholderiales	Burkholderiaceae	Burkholderia	Burkholderia pseudomallei	{1: 'root', 2: 'Bacteria', 1224: 'Proteobacteria', 28216: 'Betaproteobacteria', 28450: 'Burkholderia pseudomallei', 32008: 'Burkholderia', 80840: 'Burkholderiales', 111527: 'pseudomallei group', 119060: 'Burkholderiaceae', 131567: 'cellular organisms'}	0	0	0	0	0	0	0	0	0	0	0	0	0	0
UVBA01000011.1	1505577607	1	1	0	0	0	0	0	0	0	0	0	0	0	0	0	0	0	0	0	0	0	0	2	2352051	268755	[]	Burkholderia pseudomallei	Proteobacteria	Betaproteobacteria	Burkholderiales	Burkholderiaceae	Burkholderia	Burkholderia pseudomallei	{1: 'root', 2: 'Bacteria', 1224: 'Proteobacteria', 28216: 'Betaproteobacteria', 28450: 'Burkholderia pseudomallei', 32008: 'Burkholderia', 80840: 'Burkholderiales', 111527: 'pseudomallei group', 119060: 'Burkholderiaceae', 131567: 'cellular organisms'}	0	0	0	0	0	0	0	0	0	0	0	0	0	0
UVAU01000019.1	1505570706	1	1	0	0	0	0	0	0	0	0	0	0	0	0	0	0	0	0	0	0	0	0	2	2352045	268755	[]	Burkholderia pseudomallei	Proteobacteria	Betaproteobacteria	Burkholderiales	Burkholderiaceae	Burkholderia	Burkholderia pseudomallei	{1: 'root', 2: 'Bacteria', 1224: 'Proteobacteria', 28216: 'Betaproteobacteria', 28450: 'Burkholderia pseudomallei', 32008: 'Burkholderia', 80840: 'Burkholderiales', 111527: 'pseudomallei group', 119060: 'Burkholderiaceae', 131567: 'cellular organisms'}	0	0	0	0	0	0	0	0	0	0	0	0	0	0
UUWK01000004.1	1505567352	1	1	0	0	0	0	0	0	0	0	0	0	0	0	0	0	0	0	0	0	0	0	2	2362955	268755	[]	Burkholderia pseudomallei	Proteobacteria	Betaproteobacteria	Burkholderiales	Burkholderiaceae	Burkholderia	Burkholderia pseudomallei	{1: 'root', 2: 'Bacteria', 1224: 'Proteobacteria', 28216: 'Betaproteobacteria', 28450: 'Burkholderia pseudomallei', 32008: 'Burkholderia', 80840: 'Burkholderiales', 111527: 'pseudomallei group', 119060: 'Burkholderiaceae', 131567: 'cellular organisms'}	0	0	0	0	0	0	0	0	0	0	0	0	0	0
UUTN01000005.1	1505560640	1	1	0	0	0	0	0	0	0	0	0	0	0	0	0	0	0	0	0	0	0	0	2	2351994	268755	[]	Burkholderia pseudomallei	Proteobacteria	Betaproteobacteria	Burkholderiales	Burkholderiaceae	Burkholderia	Burkholderia pseudomallei	{1: 'root', 2: 'Bacteria', 1224: 'Proteobacteria', 28216: 'Betaproteobacteria', 28450: 'Burkholderia pseudomallei', 32008: 'Burkholderia', 80840: 'Burkholderiales', 111527: 'pseudomallei group', 119060: 'Burkholderiaceae', 131567: 'cellular organisms'}	0	0	0	0	0	0	0	0	0	0	0	0	0	0
UVQU01000005.1	1505555471	1	1	0	0	0	0	0	0	0	0	0	0	0	0	0	0	0	0	0	0	0	0	2	2357617	268755	[]	Burkholderia pseudomallei	Proteobacteria	Betaproteobacteria	Burkholderiales	Burkholderiaceae	Burkholderia	Burkholderia pseudomallei	{1: 'root', 2: 'Bacteria', 1224: 'Proteobacteria', 28216: 'Betaproteobacteria', 28450: 'Burkholderia pseudomallei', 32008: 'Burkholderia', 80840: 'Burkholderiales', 111527: 'pseudomallei group', 119060: 'Burkholderiaceae', 131567: 'cellular organisms'}	0	0	0	0	0	0	0	0	0	0	0	0	0	0
UUQH01000044.1	1505544994	1	1	0	0	0	0	0	0	0	0	0	0	0	0	0	0	0	0	0	0	0	0	2	2357513	268755	[]	Burkholderia pseudomallei	Proteobacteria	Betaproteobacteria	Burkholderiales	Burkholderiaceae	Burkholderia	Burkholderia pseudomallei	{1: 'root', 2: 'Bacteria', 1224: 'Proteobacteria', 28216: 'Betaproteobacteria', 28450: 'Burkholderia pseudomallei', 32008: 'Burkholderia', 80840: 'Burkholderiales', 111527: 'pseudomallei group', 119060: 'Burkholderiaceae', 131567: 'cellular organisms'}	0	0	0	0	0	0	0	0	0	0	0	0	0	0
UURS01000043.1	1505539019	1	1	0	0	0	0	0	0	0	0	0	0	0	0	0	0	0	0	0	0	0	0	2	2357544	268755	[]	Burkholderia pseudomallei	Proteobacteria	Betaproteobacteria	Burkholderiales	Burkholderiaceae	Burkholderia	Burkholderia pseudomallei	{1: 'root', 2: 'Bacteria', 1224: 'Proteobacteria', 28216: 'Betaproteobacteria', 28450: 'Burkholderia pseudomallei', 32008: 'Burkholderia', 80840: 'Burkholderiales', 111527: 'pseudomallei group', 119060: 'Burkholderiaceae', 131567: 'cellular organisms'}	0	0	0	0	0	0	0	0	0	0	0	0	0	0
UUVQ01000015.1	1505535608	1	1	0	0	0	0	0	0	0	0	0	0	0	0	0	0	0	0	0	0	0	0	2	2362940	268755	[]	Burkholderia pseudomallei	Proteobacteria	Betaproteobacteria	Burkholderiales	Burkholderiaceae	Burkholderia	Burkholderia pseudomallei	{1: 'root', 2: 'Bacteria', 1224: 'Proteobacteria', 28216: 'Betaproteobacteria', 28450: 'Burkholderia pseudomallei', 32008: 'Burkholderia', 80840: 'Burkholderiales', 111527: 'pseudomallei group', 119060: 'Burkholderiaceae', 131567: 'cellular organisms'}	0	0	0	0	0	0	0	0	0	0	0	0	0	0
UUXU01000068.1	1505527344	1	1	0	0	0	0	0	0	0	0	0	0	0	0	0	0	0	0	0	0	0	0	2	2362988	268755	[]	Burkholderia pseudomallei	Proteobacteria	Betaproteobacteria	Burkholderiales	Burkholderiaceae	Burkholderia	Burkholderia pseudomallei	{1: 'root', 2: 'Bacteria', 1224: 'Proteobacteria', 28216: 'Betaproteobacteria', 28450: 'Burkholderia pseudomallei', 32008: 'Burkholderia', 80840: 'Burkholderiales', 111527: 'pseudomallei group', 119060: 'Burkholderiaceae', 131567: 'cellular organisms'}	0	0	0	0	0	0	0	0	0	0	0	0	0	0
UVAX01000001.1	1505526300	1	1	0	0	0	0	0	0	0	0	0	0	0	0	0	0	0	0	0	0	0	0	2	2352053	268755	[]	Burkholderia pseudomallei	Proteobacteria	Betaproteobacteria	Burkholderiales	Burkholderiaceae	Burkholderia	Burkholderia pseudomallei	{1: 'root', 2: 'Bacteria', 1224: 'Proteobacteria', 28216: 'Betaproteobacteria', 28450: 'Burkholderia pseudomallei', 32008: 'Burkholderia', 80840: 'Burkholderiales', 111527: 'pseudomallei group', 119060: 'Burkholderiaceae', 131567: 'cellular organisms'}	0	0	0	0	0	0	0	0	0	0	0	0	0	0
UVCN01000020.1	1505517364	1	1	0	0	0	0	0	0	0	0	0	0	0	0	0	0	0	0	0	0	0	0	2	2352096	268755	[]	Burkholderia pseudomallei	Proteobacteria	Betaproteobacteria	Burkholderiales	Burkholderiaceae	Burkholderia	Burkholderia pseudomallei	{1: 'root', 2: 'Bacteria', 1224: 'Proteobacteria', 28216: 'Betaproteobacteria', 28450: 'Burkholderia pseudomallei', 32008: 'Burkholderia', 80840: 'Burkholderiales', 111527: 'pseudomallei group', 119060: 'Burkholderiaceae', 131567: 'cellular organisms'}	0	0	0	0	0	0	0	0	0	0	0	0	0	0
UVGQ01000012.1	1505512470	1	1	0	0	0	0	0	0	0	0	0	0	0	0	0	0	0	0	0	0	0	0	2	2375179	268755	[]	Burkholderia pseudomallei	Proteobacteria	Betaproteobacteria	Burkholderiales	Burkholderiaceae	Burkholderia	Burkholderia pseudomallei	{1: 'root', 2: 'Bacteria', 1224: 'Proteobacteria', 28216: 'Betaproteobacteria', 28450: 'Burkholderia pseudomallei', 32008: 'Burkholderia', 80840: 'Burkholderiales', 111527: 'pseudomallei group', 119060: 'Burkholderiaceae', 131567: 'cellular organisms'}	0	0	0	0	0	0	0	0	0	0	0	0	0	0
UVSJ01000058.1	1505503483	1	1	0	0	0	0	0	0	0	0	0	0	0	0	0	0	0	0	0	0	0	0	2	2357663	268755	[]	Burkholderia pseudomallei	Proteobacteria	Betaproteobacteria	Burkholderiales	Burkholderiaceae	Burkholderia	Burkholderia pseudomallei	{1: 'root', 2: 'Bacteria', 1224: 'Proteobacteria', 28216: 'Betaproteobacteria', 28450: 'Burkholderia pseudomallei', 32008: 'Burkholderia', 80840: 'Burkholderiales', 111527: 'pseudomallei group', 119060: 'Burkholderiaceae', 131567: 'cellular organisms'}	0	0	0	0	0	0	0	0	0	0	0	0	0	0
UVKN01000019.1	1505499574	1	1	0	0	0	0	0	0	0	0	0	0	0	0	0	0	0	0	0	0	0	0	2	2352196	268755	[]	Burkholderia pseudomallei	Proteobacteria	Betaproteobacteria	Burkholderiales	Burkholderiaceae	Burkholderia	Burkholderia pseudomallei	{1: 'root', 2: 'Bacteria', 1224: 'Proteobacteria', 28216: 'Betaproteobacteria', 28450: 'Burkholderia pseudomallei', 32008: 'Burkholderia', 80840: 'Burkholderiales', 111527: 'pseudomallei group', 119060: 'Burkholderiaceae', 131567: 'cellular organisms'}	0	0	0	0	0	0	0	0	0	0	0	0	0	0
UVQB01000048.1	1505491984	1	1	0	0	0	0	0	0	0	0	0	0	0	0	0	0	0	0	0	0	0	0	2	2357600	268755	[]	Burkholderia pseudomallei	Proteobacteria	Betaproteobacteria	Burkholderiales	Burkholderiaceae	Burkholderia	Burkholderia pseudomallei	{1: 'root', 2: 'Bacteria', 1224: 'Proteobacteria', 28216: 'Betaproteobacteria', 28450: 'Burkholderia pseudomallei', 32008: 'Burkholderia', 80840: 'Burkholderiales', 111527: 'pseudomallei group', 119060: 'Burkholderiaceae', 131567: 'cellular organisms'}	0	0	0	0	0	0	0	0	0	0	0	0	0	0
UVKK01000044.1	1505485688	1	1	0	0	0	0	0	0	0	0	0	0	0	0	0	0	0	0	0	0	0	0	2	2352192	268755	[]	Burkholderia pseudomallei	Proteobacteria	Betaproteobacteria	Burkholderiales	Burkholderiaceae	Burkholderia	Burkholderia pseudomallei	{1: 'root', 2: 'Bacteria', 1224: 'Proteobacteria', 28216: 'Betaproteobacteria', 28450: 'Burkholderia pseudomallei', 32008: 'Burkholderia', 80840: 'Burkholderiales', 111527: 'pseudomallei group', 119060: 'Burkholderiaceae', 131567: 'cellular organisms'}	0	0	0	0	0	0	0	0	0	0	0	0	0	0
UUTX01000005.1	1505478907	1	1	0	0	0	0	0	0	0	0	0	0	0	0	0	0	0	0	0	0	0	0	2	2351987	268755	[]	Burkholderia pseudomallei	Proteobacteria	Betaproteobacteria	Burkholderiales	Burkholderiaceae	Burkholderia	Burkholderia pseudomallei	{1: 'root', 2: 'Bacteria', 1224: 'Proteobacteria', 28216: 'Betaproteobacteria', 28450: 'Burkholderia pseudomallei', 32008: 'Burkholderia', 80840: 'Burkholderiales', 111527: 'pseudomallei group', 119060: 'Burkholderiaceae', 131567: 'cellular organisms'}	0	0	0	0	0	0	0	0	0	0	0	0	0	0
UVQD01000008.1	1505473264	1	1	0	0	0	0	0	0	0	0	0	0	0	0	0	0	0	0	0	0	0	0	2	2357601	268755	[]	Burkholderia pseudomallei	Proteobacteria	Betaproteobacteria	Burkholderiales	Burkholderiaceae	Burkholderia	Burkholderia pseudomallei	{1: 'root', 2: 'Bacteria', 1224: 'Proteobacteria', 28216: 'Betaproteobacteria', 28450: 'Burkholderia pseudomallei', 32008: 'Burkholderia', 80840: 'Burkholderiales', 111527: 'pseudomallei group', 119060: 'Burkholderiaceae', 131567: 'cellular organisms'}	0	0	0	0	0	0	0	0	0	0	0	0	0	0
UVJJ01000012.1	1505466203	1	1	0	0	0	0	0	0	0	0	0	0	0	0	0	0	0	0	0	0	0	0	2	2363060	268755	[]	Burkholderia pseudomallei	Proteobacteria	Betaproteobacteria	Burkholderiales	Burkholderiaceae	Burkholderia	Burkholderia pseudomallei	{1: 'root', 2: 'Bacteria', 1224: 'Proteobacteria', 28216: 'Betaproteobacteria', 28450: 'Burkholderia pseudomallei', 32008: 'Burkholderia', 80840: 'Burkholderiales', 111527: 'pseudomallei group', 119060: 'Burkholderiaceae', 131567: 'cellular organisms'}	0	0	0	0	0	0	0	0	0	0	0	0	0	0
UVIX01000001.1	1505462577	1	1	0	0	0	0	0	0	0	0	0	0	0	0	0	0	0	0	0	0	0	0	2	2363051	268755	[]	Burkholderia pseudomallei	Proteobacteria	Betaproteobacteria	Burkholderiales	Burkholderiaceae	Burkholderia	Burkholderia pseudomallei	{1: 'root', 2: 'Bacteria', 1224: 'Proteobacteria', 28216: 'Betaproteobacteria', 28450: 'Burkholderia pseudomallei', 32008: 'Burkholderia', 80840: 'Burkholderiales', 111527: 'pseudomallei group', 119060: 'Burkholderiaceae', 131567: 'cellular organisms'}	0	0	0	0	0	0	0	0	0	0	0	0	0	0
UVIS01000001.1	1505456825	1	1	0	0	0	0	0	0	0	0	0	0	0	0	0	0	0	0	0	0	0	0	2	2363035	268755	[]	Burkholderia pseudomallei	Proteobacteria	Betaproteobacteria	Burkholderiales	Burkholderiaceae	Burkholderia	Burkholderia pseudomallei	{1: 'root', 2: 'Bacteria', 1224: 'Proteobacteria', 28216: 'Betaproteobacteria', 28450: 'Burkholderia pseudomallei', 32008: 'Burkholderia', 80840: 'Burkholderiales', 111527: 'pseudomallei group', 119060: 'Burkholderiaceae', 131567: 'cellular organisms'}	0	0	0	0	0	0	0	0	0	0	0	0	0	0
UVAS01000004.1	1505450064	1	1	0	0	0	0	0	0	0	0	0	0	0	0	0	0	0	0	0	0	0	0	2	2352046	268755	[]	Burkholderia pseudomallei	Proteobacteria	Betaproteobacteria	Burkholderiales	Burkholderiaceae	Burkholderia	Burkholderia pseudomallei	{1: 'root', 2: 'Bacteria', 1224: 'Proteobacteria', 28216: 'Betaproteobacteria', 28450: 'Burkholderia pseudomallei', 32008: 'Burkholderia', 80840: 'Burkholderiales', 111527: 'pseudomallei group', 119060: 'Burkholderiaceae', 131567: 'cellular organisms'}	0	0	0	0	0	0	0	0	0	0	0	0	0	0
UUSF01000014.1	1505441869	1	1	0	0	0	0	0	0	0	0	0	0	0	0	0	0	0	0	0	0	0	0	2	2351943	268755	[]	Burkholderia pseudomallei	Proteobacteria	Betaproteobacteria	Burkholderiales	Burkholderiaceae	Burkholderia	Burkholderia pseudomallei	{1: 'root', 2: 'Bacteria', 1224: 'Proteobacteria', 28216: 'Betaproteobacteria', 28450: 'Burkholderia pseudomallei', 32008: 'Burkholderia', 80840: 'Burkholderiales', 111527: 'pseudomallei group', 119060: 'Burkholderiaceae', 131567: 'cellular organisms'}	0	0	0	0	0	0	0	0	0	0	0	0	0	0
UUWM01000014.1	1505436762	1	1	0	0	0	0	0	0	0	0	0	0	0	0	0	0	0	0	0	0	0	0	2	2362956	268755	[]	Burkholderia pseudomallei	Proteobacteria	Betaproteobacteria	Burkholderiales	Burkholderiaceae	Burkholderia	Burkholderia pseudomallei	{1: 'root', 2: 'Bacteria', 1224: 'Proteobacteria', 28216: 'Betaproteobacteria', 28450: 'Burkholderia pseudomallei', 32008: 'Burkholderia', 80840: 'Burkholderiales', 111527: 'pseudomallei group', 119060: 'Burkholderiaceae', 131567: 'cellular organisms'}	0	0	0	0	0	0	0	0	0	0	0	0	0	0
UVJI01000015.1	1505430239	1	1	0	0	0	0	0	0	0	0	0	0	0	0	0	0	0	0	0	0	0	0	2	2363061	268755	[]	Burkholderia pseudomallei	Proteobacteria	Betaproteobacteria	Burkholderiales	Burkholderiaceae	Burkholderia	Burkholderia pseudomallei	{1: 'root', 2: 'Bacteria', 1224: 'Proteobacteria', 28216: 'Betaproteobacteria', 28450: 'Burkholderia pseudomallei', 32008: 'Burkholderia', 80840: 'Burkholderiales', 111527: 'pseudomallei group', 119060: 'Burkholderiaceae', 131567: 'cellular organisms'}	0	0	0	0	0	0	0	0	0	0	0	0	0	0
UVJD01000040.1	1505422512	1	1	0	0	0	0	0	0	0	0	0	0	0	0	0	0	0	0	0	0	0	0	2	2363052	268755	[]	Burkholderia pseudomallei	Proteobacteria	Betaproteobacteria	Burkholderiales	Burkholderiaceae	Burkholderia	Burkholderia pseudomallei	{1: 'root', 2: 'Bacteria', 1224: 'Proteobacteria', 28216: 'Betaproteobacteria', 28450: 'Burkholderia pseudomallei', 32008: 'Burkholderia', 80840: 'Burkholderiales', 111527: 'pseudomallei group', 119060: 'Burkholderiaceae', 131567: 'cellular organisms'}	0	0	0	0	0	0	0	0	0	0	0	0	0	0
UVCO01000017.1	1505418301	1	1	0	0	0	0	0	0	0	0	0	0	0	0	0	0	0	0	0	0	0	0	2	2352098	268755	[]	Burkholderia pseudomallei	Proteobacteria	Betaproteobacteria	Burkholderiales	Burkholderiaceae	Burkholderia	Burkholderia pseudomallei	{1: 'root', 2: 'Bacteria', 1224: 'Proteobacteria', 28216: 'Betaproteobacteria', 28450: 'Burkholderia pseudomallei', 32008: 'Burkholderia', 80840: 'Burkholderiales', 111527: 'pseudomallei group', 119060: 'Burkholderiaceae', 131567: 'cellular organisms'}	0	0	0	0	0	0	0	0	0	0	0	0	0	0
UVRY01000017.1	1505412314	1	1	0	0	0	0	0	0	0	0	0	0	0	0	0	0	0	0	0	0	0	0	2	2357650	268755	[]	Burkholderia pseudomallei	Proteobacteria	Betaproteobacteria	Burkholderiales	Burkholderiaceae	Burkholderia	Burkholderia pseudomallei	{1: 'root', 2: 'Bacteria', 1224: 'Proteobacteria', 28216: 'Betaproteobacteria', 28450: 'Burkholderia pseudomallei', 32008: 'Burkholderia', 80840: 'Burkholderiales', 111527: 'pseudomallei group', 119060: 'Burkholderiaceae', 131567: 'cellular organisms'}	0	0	0	0	0	0	0	0	0	0	0	0	0	0
UUWA01000053.1	1505404254	1	1	0	0	0	0	0	0	0	0	0	0	0	0	0	0	0	0	0	0	0	0	2	2362949	268755	[]	Burkholderia pseudomallei	Proteobacteria	Betaproteobacteria	Burkholderiales	Burkholderiaceae	Burkholderia	Burkholderia pseudomallei	{1: 'root', 2: 'Bacteria', 1224: 'Proteobacteria', 28216: 'Betaproteobacteria', 28450: 'Burkholderia pseudomallei', 32008: 'Burkholderia', 80840: 'Burkholderiales', 111527: 'pseudomallei group', 119060: 'Burkholderiaceae', 131567: 'cellular organisms'}	0	0	0	0	0	0	0	0	0	0	0	0	0	0
UUQM01000012.1	1505401033	1	1	0	0	0	0	0	0	0	0	0	0	0	0	0	0	0	0	0	0	0	0	2	2357519	268755	[]	Burkholderia pseudomallei	Proteobacteria	Betaproteobacteria	Burkholderiales	Burkholderiaceae	Burkholderia	Burkholderia pseudomallei	{1: 'root', 2: 'Bacteria', 1224: 'Proteobacteria', 28216: 'Betaproteobacteria', 28450: 'Burkholderia pseudomallei', 32008: 'Burkholderia', 80840: 'Burkholderiales', 111527: 'pseudomallei group', 119060: 'Burkholderiaceae', 131567: 'cellular organisms'}	0	0	0	0	0	0	0	0	0	0	0	0	0	0
UVKV01000014.1	1505394972	1	1	0	0	0	0	0	0	0	0	0	0	0	0	0	0	0	0	0	0	0	0	2	2352205	268755	[]	Burkholderia pseudomallei	Proteobacteria	Betaproteobacteria	Burkholderiales	Burkholderiaceae	Burkholderia	Burkholderia pseudomallei	{1: 'root', 2: 'Bacteria', 1224: 'Proteobacteria', 28216: 'Betaproteobacteria', 28450: 'Burkholderia pseudomallei', 32008: 'Burkholderia', 80840: 'Burkholderiales', 111527: 'pseudomallei group', 119060: 'Burkholderiaceae', 131567: 'cellular organisms'}	0	0	0	0	0	0	0	0	0	0	0	0	0	0
UUTF01000006.1	1505389977	1	1	0	0	0	0	0	0	0	0	0	0	0	0	0	0	0	0	0	0	0	0	2	2351972	268755	[]	Burkholderia pseudomallei	Proteobacteria	Betaproteobacteria	Burkholderiales	Burkholderiaceae	Burkholderia	Burkholderia pseudomallei	{1: 'root', 2: 'Bacteria', 1224: 'Proteobacteria', 28216: 'Betaproteobacteria', 28450: 'Burkholderia pseudomallei', 32008: 'Burkholderia', 80840: 'Burkholderiales', 111527: 'pseudomallei group', 119060: 'Burkholderiaceae', 131567: 'cellular organisms'}	0	0	0	0	0	0	0	0	0	0	0	0	0	0
UVSI01000011.1	1505383265	1	1	0	0	0	0	0	0	0	0	0	0	0	0	0	0	0	0	0	0	0	0	2	2357658	268755	[]	Burkholderia pseudomallei	Proteobacteria	Betaproteobacteria	Burkholderiales	Burkholderiaceae	Burkholderia	Burkholderia pseudomallei	{1: 'root', 2: 'Bacteria', 1224: 'Proteobacteria', 28216: 'Betaproteobacteria', 28450: 'Burkholderia pseudomallei', 32008: 'Burkholderia', 80840: 'Burkholderiales', 111527: 'pseudomallei group', 119060: 'Burkholderiaceae', 131567: 'cellular organisms'}	0	0	0	0	0	0	0	0	0	0	0	0	0	0
UUPZ01000006.1	1505378268	1	1	0	0	0	0	0	0	0	0	0	0	0	0	0	0	0	0	0	0	0	0	2	2357512	268755	[]	Burkholderia pseudomallei	Proteobacteria	Betaproteobacteria	Burkholderiales	Burkholderiaceae	Burkholderia	Burkholderia pseudomallei	{1: 'root', 2: 'Bacteria', 1224: 'Proteobacteria', 28216: 'Betaproteobacteria', 28450: 'Burkholderia pseudomallei', 32008: 'Burkholderia', 80840: 'Burkholderiales', 111527: 'pseudomallei group', 119060: 'Burkholderiaceae', 131567: 'cellular organisms'}	0	0	0	0	0	0	0	0	0	0	0	0	0	0
UVJQ01000011.1	1505371699	1	1	0	0	0	0	0	0	0	0	0	0	0	0	0	0	0	0	0	0	0	0	2	2363068	268755	[]	Burkholderia pseudomallei	Proteobacteria	Betaproteobacteria	Burkholderiales	Burkholderiaceae	Burkholderia	Burkholderia pseudomallei	{1: 'root', 2: 'Bacteria', 1224: 'Proteobacteria', 28216: 'Betaproteobacteria', 28450: 'Burkholderia pseudomallei', 32008: 'Burkholderia', 80840: 'Burkholderiales', 111527: 'pseudomallei group', 119060: 'Burkholderiaceae', 131567: 'cellular organisms'}	0	0	0	0	0	0	0	0	0	0	0	0	0	0
UUZV01000016.1	1505364740	1	1	0	0	0	0	0	0	0	0	0	0	0	0	0	0	0	0	0	0	0	0	2	2352021	268755	[]	Burkholderia pseudomallei	Proteobacteria	Betaproteobacteria	Burkholderiales	Burkholderiaceae	Burkholderia	Burkholderia pseudomallei	{1: 'root', 2: 'Bacteria', 1224: 'Proteobacteria', 28216: 'Betaproteobacteria', 28450: 'Burkholderia pseudomallei', 32008: 'Burkholderia', 80840: 'Burkholderiales', 111527: 'pseudomallei group', 119060: 'Burkholderiaceae', 131567: 'cellular organisms'}	0	0	0	0	0	0	0	0	0	0	0	0	0	0
UUZR01000051.1	1505356716	1	1	0	0	0	0	0	0	0	0	0	0	0	0	0	0	0	0	0	0	0	0	2	2352018	268755	[]	Burkholderia pseudomallei	Proteobacteria	Betaproteobacteria	Burkholderiales	Burkholderiaceae	Burkholderia	Burkholderia pseudomallei	{1: 'root', 2: 'Bacteria', 1224: 'Proteobacteria', 28216: 'Betaproteobacteria', 28450: 'Burkholderia pseudomallei', 32008: 'Burkholderia', 80840: 'Burkholderiales', 111527: 'pseudomallei group', 119060: 'Burkholderiaceae', 131567: 'cellular organisms'}	0	0	0	0	0	0	0	0	0	0	0	0	0	0
UUVV01000014.1	1505353282	1	1	0	0	0	0	0	0	0	0	0	0	0	0	0	0	0	0	0	0	0	0	2	2362938	268755	[]	Burkholderia pseudomallei	Proteobacteria	Betaproteobacteria	Burkholderiales	Burkholderiaceae	Burkholderia	Burkholderia pseudomallei	{1: 'root', 2: 'Bacteria', 1224: 'Proteobacteria', 28216: 'Betaproteobacteria', 28450: 'Burkholderia pseudomallei', 32008: 'Burkholderia', 80840: 'Burkholderiales', 111527: 'pseudomallei group', 119060: 'Burkholderiaceae', 131567: 'cellular organisms'}	0	0	0	0	0	0	0	0	0	0	0	0	0	0
UVSC01000014.1	1505347278	1	1	0	0	0	0	0	0	0	0	0	0	0	0	0	0	0	0	0	0	0	0	2	2357651	268755	[]	Burkholderia pseudomallei	Proteobacteria	Betaproteobacteria	Burkholderiales	Burkholderiaceae	Burkholderia	Burkholderia pseudomallei	{1: 'root', 2: 'Bacteria', 1224: 'Proteobacteria', 28216: 'Betaproteobacteria', 28450: 'Burkholderia pseudomallei', 32008: 'Burkholderia', 80840: 'Burkholderiales', 111527: 'pseudomallei group', 119060: 'Burkholderiaceae', 131567: 'cellular organisms'}	0	0	0	0	0	0	0	0	0	0	0	0	0	0
UUTO01000040.1	1505339406	1	1	0	0	0	0	0	0	0	0	0	0	0	0	0	0	0	0	0	0	0	0	2	2351991	268755	[]	Burkholderia pseudomallei	Proteobacteria	Betaproteobacteria	Burkholderiales	Burkholderiaceae	Burkholderia	Burkholderia pseudomallei	{1: 'root', 2: 'Bacteria', 1224: 'Proteobacteria', 28216: 'Betaproteobacteria', 28450: 'Burkholderia pseudomallei', 32008: 'Burkholderia', 80840: 'Burkholderiales', 111527: 'pseudomallei group', 119060: 'Burkholderiaceae', 131567: 'cellular organisms'}	0	0	0	0	0	0	0	0	0	0	0	0	0	0
UURU01000011.1	1505336170	1	1	0	0	0	0	0	0	0	0	0	0	0	0	0	0	0	0	0	0	0	0	2	2375149	268755	[]	Burkholderia pseudomallei	Proteobacteria	Betaproteobacteria	Burkholderiales	Burkholderiaceae	Burkholderia	Burkholderia pseudomallei	{1: 'root', 2: 'Bacteria', 1224: 'Proteobacteria', 28216: 'Betaproteobacteria', 28450: 'Burkholderia pseudomallei', 32008: 'Burkholderia', 80840: 'Burkholderiales', 111527: 'pseudomallei group', 119060: 'Burkholderiaceae', 131567: 'cellular organisms'}	0	0	0	0	0	0	0	0	0	0	0	0	0	0
UVLF01000021.1	1505329055	1	1	0	0	0	0	0	0	0	0	0	0	0	0	0	0	0	0	0	0	0	0	2	2352214	268755	[]	Burkholderia pseudomallei	Proteobacteria	Betaproteobacteria	Burkholderiales	Burkholderiaceae	Burkholderia	Burkholderia pseudomallei	{1: 'root', 2: 'Bacteria', 1224: 'Proteobacteria', 28216: 'Betaproteobacteria', 28450: 'Burkholderia pseudomallei', 32008: 'Burkholderia', 80840: 'Burkholderiales', 111527: 'pseudomallei group', 119060: 'Burkholderiaceae', 131567: 'cellular organisms'}	0	0	0	0	0	0	0	0	0	0	0	0	0	0
UURB01000010.1	1505324231	1	1	0	0	0	0	0	0	0	0	0	0	0	0	0	0	0	0	0	0	0	0	2	2375148	268755	[]	Burkholderia pseudomallei	Proteobacteria	Betaproteobacteria	Burkholderiales	Burkholderiaceae	Burkholderia	Burkholderia pseudomallei	{1: 'root', 2: 'Bacteria', 1224: 'Proteobacteria', 28216: 'Betaproteobacteria', 28450: 'Burkholderia pseudomallei', 32008: 'Burkholderia', 80840: 'Burkholderiales', 111527: 'pseudomallei group', 119060: 'Burkholderiaceae', 131567: 'cellular organisms'}	0	0	0	0	0	0	0	0	0	0	0	0	0	0
UVJL01000013.1	1505318016	1	1	0	0	0	0	0	0	0	0	0	0	0	0	0	0	0	0	0	0	0	0	2	2363066	268755	[]	Burkholderia pseudomallei	Proteobacteria	Betaproteobacteria	Burkholderiales	Burkholderiaceae	Burkholderia	Burkholderia pseudomallei	{1: 'root', 2: 'Bacteria', 1224: 'Proteobacteria', 28216: 'Betaproteobacteria', 28450: 'Burkholderia pseudomallei', 32008: 'Burkholderia', 80840: 'Burkholderiales', 111527: 'pseudomallei group', 119060: 'Burkholderiaceae', 131567: 'cellular organisms'}	0	0	0	0	0	0	0	0	0	0	0	0	0	0
UUTQ01000001.1	1505314483	1	1	0	0	0	0	0	0	0	0	0	0	0	0	0	0	0	0	0	0	0	0	2	2351992	268755	[]	Burkholderia pseudomallei	Proteobacteria	Betaproteobacteria	Burkholderiales	Burkholderiaceae	Burkholderia	Burkholderia pseudomallei	{1: 'root', 2: 'Bacteria', 1224: 'Proteobacteria', 28216: 'Betaproteobacteria', 28450: 'Burkholderia pseudomallei', 32008: 'Burkholderia', 80840: 'Burkholderiales', 111527: 'pseudomallei group', 119060: 'Burkholderiaceae', 131567: 'cellular organisms'}	0	0	0	0	0	0	0	0	0	0	0	0	0	0
UVSE01000001.1	1505308806	1	1	0	0	0	0	0	0	0	0	0	0	0	0	0	0	0	0	0	0	0	0	2	2357653	268755	[]	Burkholderia pseudomallei	Proteobacteria	Betaproteobacteria	Burkholderiales	Burkholderiaceae	Burkholderia	Burkholderia pseudomallei	{1: 'root', 2: 'Bacteria', 1224: 'Proteobacteria', 28216: 'Betaproteobacteria', 28450: 'Burkholderia pseudomallei', 32008: 'Burkholderia', 80840: 'Burkholderiales', 111527: 'pseudomallei group', 119060: 'Burkholderiaceae', 131567: 'cellular organisms'}	0	0	0	0	0	0	0	0	0	0	0	0	0	0
UVSB01000013.1	1505300200	1	1	0	0	0	0	0	0	0	0	0	0	0	0	0	0	0	0	0	0	0	0	2	2357652	268755	[]	Burkholderia pseudomallei	Proteobacteria	Betaproteobacteria	Burkholderiales	Burkholderiaceae	Burkholderia	Burkholderia pseudomallei	{1: 'root', 2: 'Bacteria', 1224: 'Proteobacteria', 28216: 'Betaproteobacteria', 28450: 'Burkholderia pseudomallei', 32008: 'Burkholderia', 80840: 'Burkholderiales', 111527: 'pseudomallei group', 119060: 'Burkholderiaceae', 131567: 'cellular organisms'}	0	0	0	0	0	0	0	0	0	0	0	0	0	0
UURK01000053.1	1505291638	1	1	0	0	0	0	0	0	0	0	0	0	0	0	0	0	0	0	0	0	0	0	2	2357538	268755	[]	Burkholderia pseudomallei	Proteobacteria	Betaproteobacteria	Burkholderiales	Burkholderiaceae	Burkholderia	Burkholderia pseudomallei	{1: 'root', 2: 'Bacteria', 1224: 'Proteobacteria', 28216: 'Betaproteobacteria', 28450: 'Burkholderia pseudomallei', 32008: 'Burkholderia', 80840: 'Burkholderiales', 111527: 'pseudomallei group', 119060: 'Burkholderiaceae', 131567: 'cellular organisms'}	0	0	0	0	0	0	0	0	0	0	0	0	0	0
UUUB01000003.1	1505290330	1	1	0	0	0	0	0	0	0	0	0	0	0	0	0	0	0	0	0	0	0	0	2	2351990	268755	[]	Burkholderia pseudomallei	Proteobacteria	Betaproteobacteria	Burkholderiales	Burkholderiaceae	Burkholderia	Burkholderia pseudomallei	{1: 'root', 2: 'Bacteria', 1224: 'Proteobacteria', 28216: 'Betaproteobacteria', 28450: 'Burkholderia pseudomallei', 32008: 'Burkholderia', 80840: 'Burkholderiales', 111527: 'pseudomallei group', 119060: 'Burkholderiaceae', 131567: 'cellular organisms'}	0	0	0	0	0	0	0	0	0	0	0	0	0	0
UVJA01000001.1	1505282948	1	1	0	0	0	0	0	0	0	0	0	0	0	0	0	0	0	0	0	0	0	0	2	2363054	268755	[]	Burkholderia pseudomallei	Proteobacteria	Betaproteobacteria	Burkholderiales	Burkholderiaceae	Burkholderia	Burkholderia pseudomallei	{1: 'root', 2: 'Bacteria', 1224: 'Proteobacteria', 28216: 'Betaproteobacteria', 28450: 'Burkholderia pseudomallei', 32008: 'Burkholderia', 80840: 'Burkholderiales', 111527: 'pseudomallei group', 119060: 'Burkholderiaceae', 131567: 'cellular organisms'}	0	0	0	0	0	0	0	0	0	0	0	0	0	0
UVQC01000048.1	1505271966	1	1	0	0	0	0	0	0	0	0	0	0	0	0	0	0	0	0	0	0	0	0	2	2357598	268755	[]	Burkholderia pseudomallei	Proteobacteria	Betaproteobacteria	Burkholderiales	Burkholderiaceae	Burkholderia	Burkholderia pseudomallei	{1: 'root', 2: 'Bacteria', 1224: 'Proteobacteria', 28216: 'Betaproteobacteria', 28450: 'Burkholderia pseudomallei', 32008: 'Burkholderia', 80840: 'Burkholderiales', 111527: 'pseudomallei group', 119060: 'Burkholderiaceae', 131567: 'cellular organisms'}	0	0	0	0	0	0	0	0	0	0	0	0	0	0
UVRV01000013.1	1505267629	1	1	0	0	0	0	0	0	0	0	0	0	0	0	0	0	0	0	0	0	0	0	2	2357645	268755	[]	Burkholderia pseudomallei	Proteobacteria	Betaproteobacteria	Burkholderiales	Burkholderiaceae	Burkholderia	Burkholderia pseudomallei	{1: 'root', 2: 'Bacteria', 1224: 'Proteobacteria', 28216: 'Betaproteobacteria', 28450: 'Burkholderia pseudomallei', 32008: 'Burkholderia', 80840: 'Burkholderiales', 111527: 'pseudomallei group', 119060: 'Burkholderiaceae', 131567: 'cellular organisms'}	0	0	0	0	0	0	0	0	0	0	0	0	0	0
UUVK01000013.1	1505263012	1	1	0	0	0	0	0	0	0	0	0	0	0	0	0	0	0	0	0	0	0	0	2	2362934	268755	[]	Burkholderia pseudomallei	Proteobacteria	Betaproteobacteria	Burkholderiales	Burkholderiaceae	Burkholderia	Burkholderia pseudomallei	{1: 'root', 2: 'Bacteria', 1224: 'Proteobacteria', 28216: 'Betaproteobacteria', 28450: 'Burkholderia pseudomallei', 32008: 'Burkholderia', 80840: 'Burkholderiales', 111527: 'pseudomallei group', 119060: 'Burkholderiaceae', 131567: 'cellular organisms'}	0	0	0	0	0	0	0	0	0	0	0	0	0	0
UVQF01000003.1	1505258684	1	1	0	0	0	0	0	0	0	0	0	0	0	0	0	0	0	0	0	0	0	0	2	2357606	268755	[]	Burkholderia pseudomallei	Proteobacteria	Betaproteobacteria	Burkholderiales	Burkholderiaceae	Burkholderia	Burkholderia pseudomallei	{1: 'root', 2: 'Bacteria', 1224: 'Proteobacteria', 28216: 'Betaproteobacteria', 28450: 'Burkholderia pseudomallei', 32008: 'Burkholderia', 80840: 'Burkholderiales', 111527: 'pseudomallei group', 119060: 'Burkholderiaceae', 131567: 'cellular organisms'}	0	0	0	0	0	0	0	0	0	0	0	0	0	0
UVHN01000035.1	1505248797	1	1	0	0	0	0	0	0	0	0	0	0	0	0	0	0	0	0	0	0	0	0	2	2375204	268755	[]	Burkholderia pseudomallei	Proteobacteria	Betaproteobacteria	Burkholderiales	Burkholderiaceae	Burkholderia	Burkholderia pseudomallei	{1: 'root', 2: 'Bacteria', 1224: 'Proteobacteria', 28216: 'Betaproteobacteria', 28450: 'Burkholderia pseudomallei', 32008: 'Burkholderia', 80840: 'Burkholderiales', 111527: 'pseudomallei group', 119060: 'Burkholderiaceae', 131567: 'cellular organisms'}	0	0	0	0	0	0	0	0	0	0	0	0	0	0
UVJG01000004.1	1505246511	1	1	0	0	0	0	0	0	0	0	0	0	0	0	0	0	0	0	0	0	0	0	2	2363059	268755	[]	Burkholderia pseudomallei	Proteobacteria	Betaproteobacteria	Burkholderiales	Burkholderiaceae	Burkholderia	Burkholderia pseudomallei	{1: 'root', 2: 'Bacteria', 1224: 'Proteobacteria', 28216: 'Betaproteobacteria', 28450: 'Burkholderia pseudomallei', 32008: 'Burkholderia', 80840: 'Burkholderiales', 111527: 'pseudomallei group', 119060: 'Burkholderiaceae', 131567: 'cellular organisms'}	0	0	0	0	0	0	0	0	0	0	0	0	0	0
UURA01000003.1	1505240907	1	1	0	0	0	0	0	0	0	0	0	0	0	0	0	0	0	0	0	0	0	0	2	2357537	268755	[]	Burkholderia pseudomallei	Proteobacteria	Betaproteobacteria	Burkholderiales	Burkholderiaceae	Burkholderia	Burkholderia pseudomallei	{1: 'root', 2: 'Bacteria', 1224: 'Proteobacteria', 28216: 'Betaproteobacteria', 28450: 'Burkholderia pseudomallei', 32008: 'Burkholderia', 80840: 'Burkholderiales', 111527: 'pseudomallei group', 119060: 'Burkholderiaceae', 131567: 'cellular organisms'}	0	0	0	0	0	0	0	0	0	0	0	0	0	0
UVGA01000035.1	1505231275	1	1	0	0	0	0	0	0	0	0	0	0	0	0	0	0	0	0	0	0	0	0	2	2375162	268755	[]	Burkholderia pseudomallei	Proteobacteria	Betaproteobacteria	Burkholderiales	Burkholderiaceae	Burkholderia	Burkholderia pseudomallei	{1: 'root', 2: 'Bacteria', 1224: 'Proteobacteria', 28216: 'Betaproteobacteria', 28450: 'Burkholderia pseudomallei', 32008: 'Burkholderia', 80840: 'Burkholderiales', 111527: 'pseudomallei group', 119060: 'Burkholderiaceae', 131567: 'cellular organisms'}	0	0	0	0	0	0	0	0	0	0	0	0	0	0
UUZZ01000018.1	1505225941	1	1	0	0	0	0	0	0	0	0	0	0	0	0	0	0	0	0	0	0	0	0	2	2352026	268755	[]	Burkholderia pseudomallei	Proteobacteria	Betaproteobacteria	Burkholderiales	Burkholderiaceae	Burkholderia	Burkholderia pseudomallei	{1: 'root', 2: 'Bacteria', 1224: 'Proteobacteria', 28216: 'Betaproteobacteria', 28450: 'Burkholderia pseudomallei', 32008: 'Burkholderia', 80840: 'Burkholderiales', 111527: 'pseudomallei group', 119060: 'Burkholderiaceae', 131567: 'cellular organisms'}	0	0	0	0	0	0	0	0	0	0	0	0	0	0
UVJO01000010.1	1505221658	1	1	0	0	0	0	0	0	0	0	0	0	0	0	0	0	0	0	0	0	0	0	2	2363063	268755	[]	Burkholderia pseudomallei	Proteobacteria	Betaproteobacteria	Burkholderiales	Burkholderiaceae	Burkholderia	Burkholderia pseudomallei	{1: 'root', 2: 'Bacteria', 1224: 'Proteobacteria', 28216: 'Betaproteobacteria', 28450: 'Burkholderia pseudomallei', 32008: 'Burkholderia', 80840: 'Burkholderiales', 111527: 'pseudomallei group', 119060: 'Burkholderiaceae', 131567: 'cellular organisms'}	0	0	0	0	0	0	0	0	0	0	0	0	0	0
UVJM01000015.1	1505214984	1	1	0	0	0	0	0	0	0	0	0	0	0	0	0	0	0	0	0	0	0	0	2	2363064	268755	[]	Burkholderia pseudomallei	Proteobacteria	Betaproteobacteria	Burkholderiales	Burkholderiaceae	Burkholderia	Burkholderia pseudomallei	{1: 'root', 2: 'Bacteria', 1224: 'Proteobacteria', 28216: 'Betaproteobacteria', 28450: 'Burkholderia pseudomallei', 32008: 'Burkholderia', 80840: 'Burkholderiales', 111527: 'pseudomallei group', 119060: 'Burkholderiaceae', 131567: 'cellular organisms'}	0	0	0	0	0	0	0	0	0	0	0	0	0	0
UUTA01000001.1	1505211691	1	1	0	0	0	0	0	0	0	0	0	0	0	0	0	0	0	0	0	0	0	0	2	2351974	268755	[]	Burkholderia pseudomallei	Proteobacteria	Betaproteobacteria	Burkholderiales	Burkholderiaceae	Burkholderia	Burkholderia pseudomallei	{1: 'root', 2: 'Bacteria', 1224: 'Proteobacteria', 28216: 'Betaproteobacteria', 28450: 'Burkholderia pseudomallei', 32008: 'Burkholderia', 80840: 'Burkholderiales', 111527: 'pseudomallei group', 119060: 'Burkholderiaceae', 131567: 'cellular organisms'}	0	0	0	0	0	0	0	0	0	0	0	0	0	0
UVRZ01000005.1	1505204603	1	1	0	0	0	0	0	0	0	0	0	0	0	0	0	0	0	0	0	0	0	0	2	2357649	268755	[]	Burkholderia pseudomallei	Proteobacteria	Betaproteobacteria	Burkholderiales	Burkholderiaceae	Burkholderia	Burkholderia pseudomallei	{1: 'root', 2: 'Bacteria', 1224: 'Proteobacteria', 28216: 'Betaproteobacteria', 28450: 'Burkholderia pseudomallei', 32008: 'Burkholderia', 80840: 'Burkholderiales', 111527: 'pseudomallei group', 119060: 'Burkholderiaceae', 131567: 'cellular organisms'}	0	0	0	0	0	0	0	0	0	0	0	0	0	0
UVAN01000013.1	1505197220	1	1	0	0	0	0	0	0	0	0	0	0	0	0	0	0	0	0	0	0	0	0	2	2352043	268755	[]	Burkholderia pseudomallei	Proteobacteria	Betaproteobacteria	Burkholderiales	Burkholderiaceae	Burkholderia	Burkholderia pseudomallei	{1: 'root', 2: 'Bacteria', 1224: 'Proteobacteria', 28216: 'Betaproteobacteria', 28450: 'Burkholderia pseudomallei', 32008: 'Burkholderia', 80840: 'Burkholderiales', 111527: 'pseudomallei group', 119060: 'Burkholderiaceae', 131567: 'cellular organisms'}	0	0	0	0	0	0	0	0	0	0	0	0	0	0
UVHJ01000050.1	1505188734	1	1	0	0	0	0	0	0	0	0	0	0	0	0	0	0	0	0	0	0	0	0	2	2375195	268755	[]	Burkholderia pseudomallei	Proteobacteria	Betaproteobacteria	Burkholderiales	Burkholderiaceae	Burkholderia	Burkholderia pseudomallei	{1: 'root', 2: 'Bacteria', 1224: 'Proteobacteria', 28216: 'Betaproteobacteria', 28450: 'Burkholderia pseudomallei', 32008: 'Burkholderia', 80840: 'Burkholderiales', 111527: 'pseudomallei group', 119060: 'Burkholderiaceae', 131567: 'cellular organisms'}	0	0	0	0	0	0	0	0	0	0	0	0	0	0
UVAH01000015.1	1505185731	1	1	0	0	0	0	0	0	0	0	0	0	0	0	0	0	0	0	0	0	0	0	2	2352034	268755	[]	Burkholderia pseudomallei	Proteobacteria	Betaproteobacteria	Burkholderiales	Burkholderiaceae	Burkholderia	Burkholderia pseudomallei	{1: 'root', 2: 'Bacteria', 1224: 'Proteobacteria', 28216: 'Betaproteobacteria', 28450: 'Burkholderia pseudomallei', 32008: 'Burkholderia', 80840: 'Burkholderiales', 111527: 'pseudomallei group', 119060: 'Burkholderiaceae', 131567: 'cellular organisms'}	0	0	0	0	0	0	0	0	0	0	0	0	0	0
UVPY01000048.1	1505177208	1	1	0	0	0	0	0	0	0	0	0	0	0	0	0	0	0	0	0	0	0	0	2	2357597	268755	[]	Burkholderia pseudomallei	Proteobacteria	Betaproteobacteria	Burkholderiales	Burkholderiaceae	Burkholderia	Burkholderia pseudomallei	{1: 'root', 2: 'Bacteria', 1224: 'Proteobacteria', 28216: 'Betaproteobacteria', 28450: 'Burkholderia pseudomallei', 32008: 'Burkholderia', 80840: 'Burkholderiales', 111527: 'pseudomallei group', 119060: 'Burkholderiaceae', 131567: 'cellular organisms'}	0	0	0	0	0	0	0	0	0	0	0	0	0	0
UVLJ01000018.1	1505173224	1	1	0	0	0	0	0	0	0	0	0	0	0	0	0	0	0	0	0	0	0	0	2	2352220	268755	[]	Burkholderia pseudomallei	Proteobacteria	Betaproteobacteria	Burkholderiales	Burkholderiaceae	Burkholderia	Burkholderia pseudomallei	{1: 'root', 2: 'Bacteria', 1224: 'Proteobacteria', 28216: 'Betaproteobacteria', 28450: 'Burkholderia pseudomallei', 32008: 'Burkholderia', 80840: 'Burkholderiales', 111527: 'pseudomallei group', 119060: 'Burkholderiaceae', 131567: 'cellular organisms'}	0	0	0	0	0	0	0	0	0	0	0	0	0	0
UUWB01000012.1	1505167840	1	1	0	0	0	0	0	0	0	0	0	0	0	0	0	0	0	0	0	0	0	0	2	2362950	268755	[]	Burkholderia pseudomallei	Proteobacteria	Betaproteobacteria	Burkholderiales	Burkholderiaceae	Burkholderia	Burkholderia pseudomallei	{1: 'root', 2: 'Bacteria', 1224: 'Proteobacteria', 28216: 'Betaproteobacteria', 28450: 'Burkholderia pseudomallei', 32008: 'Burkholderia', 80840: 'Burkholderiales', 111527: 'pseudomallei group', 119060: 'Burkholderiaceae', 131567: 'cellular organisms'}	0	0	0	0	0	0	0	0	0	0	0	0	0	0
UVAZ01000015.1	1505161478	1	1	0	0	0	0	0	0	0	0	0	0	0	0	0	0	0	0	0	0	0	0	2	2352050	268755	[]	Burkholderia pseudomallei	Proteobacteria	Betaproteobacteria	Burkholderiales	Burkholderiaceae	Burkholderia	Burkholderia pseudomallei	{1: 'root', 2: 'Bacteria', 1224: 'Proteobacteria', 28216: 'Betaproteobacteria', 28450: 'Burkholderia pseudomallei', 32008: 'Burkholderia', 80840: 'Burkholderiales', 111527: 'pseudomallei group', 119060: 'Burkholderiaceae', 131567: 'cellular organisms'}	0	0	0	0	0	0	0	0	0	0	0	0	0	0
UVLQ01000016.1	1505155654	1	1	0	0	0	0	0	0	0	0	0	0	0	0	0	0	0	0	0	0	0	0	2	2352223	268755	[]	Burkholderia pseudomallei	Proteobacteria	Betaproteobacteria	Burkholderiales	Burkholderiaceae	Burkholderia	Burkholderia pseudomallei	{1: 'root', 2: 'Bacteria', 1224: 'Proteobacteria', 28216: 'Betaproteobacteria', 28450: 'Burkholderia pseudomallei', 32008: 'Burkholderia', 80840: 'Burkholderiales', 111527: 'pseudomallei group', 119060: 'Burkholderiaceae', 131567: 'cellular organisms'}	0	0	0	0	0	0	0	0	0	0	0	0	0	0
UVBD01000002.1	1505152349	1	1	0	0	0	0	0	0	0	0	0	0	0	0	0	0	0	0	0	0	0	0	2	2352055	268755	[]	Burkholderia pseudomallei	Proteobacteria	Betaproteobacteria	Burkholderiales	Burkholderiaceae	Burkholderia	Burkholderia pseudomallei	{1: 'root', 2: 'Bacteria', 1224: 'Proteobacteria', 28216: 'Betaproteobacteria', 28450: 'Burkholderia pseudomallei', 32008: 'Burkholderia', 80840: 'Burkholderiales', 111527: 'pseudomallei group', 119060: 'Burkholderiaceae', 131567: 'cellular organisms'}	0	0	0	0	0	0	0	0	0	0	0	0	0	0
UVJK01000013.1	1505144072	1	1	0	0	0	0	0	0	0	0	0	0	0	0	0	0	0	0	0	0	0	0	2	2363065	268755	[]	Burkholderia pseudomallei	Proteobacteria	Betaproteobacteria	Burkholderiales	Burkholderiaceae	Burkholderia	Burkholderia pseudomallei	{1: 'root', 2: 'Bacteria', 1224: 'Proteobacteria', 28216: 'Betaproteobacteria', 28450: 'Burkholderia pseudomallei', 32008: 'Burkholderia', 80840: 'Burkholderiales', 111527: 'pseudomallei group', 119060: 'Burkholderiaceae', 131567: 'cellular organisms'}	0	0	0	0	0	0	0	0	0	0	0	0	0	0
UVNZ01000002.1	1505140421	1	1	0	0	0	0	0	0	0	0	0	0	0	0	0	0	0	0	0	0	0	0	2	2352292	268755	[]	Burkholderia pseudomallei	Proteobacteria	Betaproteobacteria	Burkholderiales	Burkholderiaceae	Burkholderia	Burkholderia pseudomallei	{1: 'root', 2: 'Bacteria', 1224: 'Proteobacteria', 28216: 'Betaproteobacteria', 28450: 'Burkholderia pseudomallei', 32008: 'Burkholderia', 80840: 'Burkholderiales', 111527: 'pseudomallei group', 119060: 'Burkholderiaceae', 131567: 'cellular organisms'}	0	0	0	0	0	0	0	0	0	0	0	0	0	0
UVLK01000018.1	1505126973	1	1	0	0	0	0	0	0	0	0	0	0	0	0	0	0	0	0	0	0	0	0	2	2352219	268755	[]	Burkholderia pseudomallei	Proteobacteria	Betaproteobacteria	Burkholderiales	Burkholderiaceae	Burkholderia	Burkholderia pseudomallei	{1: 'root', 2: 'Bacteria', 1224: 'Proteobacteria', 28216: 'Betaproteobacteria', 28450: 'Burkholderia pseudomallei', 32008: 'Burkholderia', 80840: 'Burkholderiales', 111527: 'pseudomallei group', 119060: 'Burkholderiaceae', 131567: 'cellular organisms'}	0	0	0	0	0	0	0	0	0	0	0	0	0	0
UUXQ01000036.1	1505120361	1	1	0	0	0	0	0	0	0	0	0	0	0	0	0	0	0	0	0	0	0	0	2	2362987	268755	[]	Burkholderia pseudomallei	Proteobacteria	Betaproteobacteria	Burkholderiales	Burkholderiaceae	Burkholderia	Burkholderia pseudomallei	{1: 'root', 2: 'Bacteria', 1224: 'Proteobacteria', 28216: 'Betaproteobacteria', 28450: 'Burkholderia pseudomallei', 32008: 'Burkholderia', 80840: 'Burkholderiales', 111527: 'pseudomallei group', 119060: 'Burkholderiaceae', 131567: 'cellular organisms'}	0	0	0	0	0	0	0	0	0	0	0	0	0	0
UUSW01000015.1	1505115408	1	1	0	0	0	0	0	0	0	0	0	0	0	0	0	0	0	0	0	0	0	0	2	2351963	268755	[]	Burkholderia pseudomallei	Proteobacteria	Betaproteobacteria	Burkholderiales	Burkholderiaceae	Burkholderia	Burkholderia pseudomallei	{1: 'root', 2: 'Bacteria', 1224: 'Proteobacteria', 28216: 'Betaproteobacteria', 28450: 'Burkholderia pseudomallei', 32008: 'Burkholderia', 80840: 'Burkholderiales', 111527: 'pseudomallei group', 119060: 'Burkholderiaceae', 131567: 'cellular organisms'}	0	0	0	0	0	0	0	0	0	0	0	0	0	0
UVDE01000015.1	1505110082	1	1	0	0	0	0	0	0	0	0	0	0	0	0	0	0	0	0	0	0	0	0	2	2352109	268755	[]	Burkholderia pseudomallei	Proteobacteria	Betaproteobacteria	Burkholderiales	Burkholderiaceae	Burkholderia	Burkholderia pseudomallei	{1: 'root', 2: 'Bacteria', 1224: 'Proteobacteria', 28216: 'Betaproteobacteria', 28450: 'Burkholderia pseudomallei', 32008: 'Burkholderia', 80840: 'Burkholderiales', 111527: 'pseudomallei group', 119060: 'Burkholderiaceae', 131567: 'cellular organisms'}	0	0	0	0	0	0	0	0	0	0	0	0	0	0
UVGY01000015.1	1505104286	1	1	0	0	0	0	0	0	0	0	0	0	0	0	0	0	0	0	0	0	0	0	2	2375185	268755	[]	Burkholderia pseudomallei	Proteobacteria	Betaproteobacteria	Burkholderiales	Burkholderiaceae	Burkholderia	Burkholderia pseudomallei	{1: 'root', 2: 'Bacteria', 1224: 'Proteobacteria', 28216: 'Betaproteobacteria', 28450: 'Burkholderia pseudomallei', 32008: 'Burkholderia', 80840: 'Burkholderiales', 111527: 'pseudomallei group', 119060: 'Burkholderiaceae', 131567: 'cellular organisms'}	0	0	0	0	0	0	0	0	0	0	0	0	0	0
UURN01000006.1	1505099606	1	1	0	0	0	0	0	0	0	0	0	0	0	0	0	0	0	0	0	0	0	0	2	2357540	268755	[]	Burkholderia pseudomallei	Proteobacteria	Betaproteobacteria	Burkholderiales	Burkholderiaceae	Burkholderia	Burkholderia pseudomallei	{1: 'root', 2: 'Bacteria', 1224: 'Proteobacteria', 28216: 'Betaproteobacteria', 28450: 'Burkholderia pseudomallei', 32008: 'Burkholderia', 80840: 'Burkholderiales', 111527: 'pseudomallei group', 119060: 'Burkholderiaceae', 131567: 'cellular organisms'}	0	0	0	0	0	0	0	0	0	0	0	0	0	0
UVLC01000018.1	1505091631	1	1	0	0	0	0	0	0	0	0	0	0	0	0	0	0	0	0	0	0	0	0	2	2352213	268755	[]	Burkholderia pseudomallei	Proteobacteria	Betaproteobacteria	Burkholderiales	Burkholderiaceae	Burkholderia	Burkholderia pseudomallei	{1: 'root', 2: 'Bacteria', 1224: 'Proteobacteria', 28216: 'Betaproteobacteria', 28450: 'Burkholderia pseudomallei', 32008: 'Burkholderia', 80840: 'Burkholderiales', 111527: 'pseudomallei group', 119060: 'Burkholderiaceae', 131567: 'cellular organisms'}	0	0	0	0	0	0	0	0	0	0	0	0	0	0
UURI01000054.1	1505083919	1	1	0	0	0	0	0	0	0	0	0	0	0	0	0	0	0	0	0	0	0	0	2	2357535	268755	[]	Burkholderia pseudomallei	Proteobacteria	Betaproteobacteria	Burkholderiales	Burkholderiaceae	Burkholderia	Burkholderia pseudomallei	{1: 'root', 2: 'Bacteria', 1224: 'Proteobacteria', 28216: 'Betaproteobacteria', 28450: 'Burkholderia pseudomallei', 32008: 'Burkholderia', 80840: 'Burkholderiales', 111527: 'pseudomallei group', 119060: 'Burkholderiaceae', 131567: 'cellular organisms'}	0	0	0	0	0	0	0	0	0	0	0	0	0	0
UUTT01000007.1	1505081468	1	1	0	0	0	0	0	0	0	0	0	0	0	0	0	0	0	0	0	0	0	0	2	2351982	268755	[]	Burkholderia pseudomallei	Proteobacteria	Betaproteobacteria	Burkholderiales	Burkholderiaceae	Burkholderia	Burkholderia pseudomallei	{1: 'root', 2: 'Bacteria', 1224: 'Proteobacteria', 28216: 'Betaproteobacteria', 28450: 'Burkholderia pseudomallei', 32008: 'Burkholderia', 80840: 'Burkholderiales', 111527: 'pseudomallei group', 119060: 'Burkholderiaceae', 131567: 'cellular organisms'}	0	0	0	0	0	0	0	0	0	0	0	0	0	0
UUSU01000015.1	1505074707	1	1	0	0	0	0	0	0	0	0	0	0	0	0	0	0	0	0	0	0	0	0	2	2351964	268755	[]	Burkholderia pseudomallei	Proteobacteria	Betaproteobacteria	Burkholderiales	Burkholderiaceae	Burkholderia	Burkholderia pseudomallei	{1: 'root', 2: 'Bacteria', 1224: 'Proteobacteria', 28216: 'Betaproteobacteria', 28450: 'Burkholderia pseudomallei', 32008: 'Burkholderia', 80840: 'Burkholderiales', 111527: 'pseudomallei group', 119060: 'Burkholderiaceae', 131567: 'cellular organisms'}	0	0	0	0	0	0	0	0	0	0	0	0	0	0
UUQU01000034.1	1505066619	1	1	0	0	0	0	0	0	0	0	0	0	0	0	0	0	0	0	0	0	0	0	2	2357524	268755	[]	Burkholderia pseudomallei	Proteobacteria	Betaproteobacteria	Burkholderiales	Burkholderiaceae	Burkholderia	Burkholderia pseudomallei	{1: 'root', 2: 'Bacteria', 1224: 'Proteobacteria', 28216: 'Betaproteobacteria', 28450: 'Burkholderia pseudomallei', 32008: 'Burkholderia', 80840: 'Burkholderiales', 111527: 'pseudomallei group', 119060: 'Burkholderiaceae', 131567: 'cellular organisms'}	0	0	0	0	0	0	0	0	0	0	0	0	0	0
UUVZ01000055.1	1505060304	1	1	0	0	0	0	0	0	0	0	0	0	0	0	0	0	0	0	0	0	0	0	2	2362945	268755	[]	Burkholderia pseudomallei	Proteobacteria	Betaproteobacteria	Burkholderiales	Burkholderiaceae	Burkholderia	Burkholderia pseudomallei	{1: 'root', 2: 'Bacteria', 1224: 'Proteobacteria', 28216: 'Betaproteobacteria', 28450: 'Burkholderia pseudomallei', 32008: 'Burkholderia', 80840: 'Burkholderiales', 111527: 'pseudomallei group', 119060: 'Burkholderiaceae', 131567: 'cellular organisms'}	0	0	0	0	0	0	0	0	0	0	0	0	0	0
UVLD01000003.1	1505058869	1	1	0	0	0	0	0	0	0	0	0	0	0	0	0	0	0	0	0	0	0	0	2	2352212	268755	[]	Burkholderia pseudomallei	Proteobacteria	Betaproteobacteria	Burkholderiales	Burkholderiaceae	Burkholderia	Burkholderia pseudomallei	{1: 'root', 2: 'Bacteria', 1224: 'Proteobacteria', 28216: 'Betaproteobacteria', 28450: 'Burkholderia pseudomallei', 32008: 'Burkholderia', 80840: 'Burkholderiales', 111527: 'pseudomallei group', 119060: 'Burkholderiaceae', 131567: 'cellular organisms'}	0	0	0	0	0	0	0	0	0	0	0	0	0	0
UVIV01000004.1	1505052792	1	1	0	0	0	0	0	0	0	0	0	0	0	0	0	0	0	0	0	0	0	0	2	2363043	268755	[]	Burkholderia pseudomallei	Proteobacteria	Betaproteobacteria	Burkholderiales	Burkholderiaceae	Burkholderia	Burkholderia pseudomallei	{1: 'root', 2: 'Bacteria', 1224: 'Proteobacteria', 28216: 'Betaproteobacteria', 28450: 'Burkholderia pseudomallei', 32008: 'Burkholderia', 80840: 'Burkholderiales', 111527: 'pseudomallei group', 119060: 'Burkholderiaceae', 131567: 'cellular organisms'}	0	0	0	0	0	0	0	0	0	0	0	0	0	0
UVHB01000050.1	1505042411	1	1	0	0	0	0	0	0	0	0	0	0	0	0	0	0	0	0	0	0	0	0	2	2375191	268755	[]	Burkholderia pseudomallei	Proteobacteria	Betaproteobacteria	Burkholderiales	Burkholderiaceae	Burkholderia	Burkholderia pseudomallei	{1: 'root', 2: 'Bacteria', 1224: 'Proteobacteria', 28216: 'Betaproteobacteria', 28450: 'Burkholderia pseudomallei', 32008: 'Burkholderia', 80840: 'Burkholderiales', 111527: 'pseudomallei group', 119060: 'Burkholderiaceae', 131567: 'cellular organisms'}	0	0	0	0	0	0	0	0	0	0	0	0	0	0
UVSL01000033.1	1505037115	1	1	0	0	0	0	0	0	0	0	0	0	0	0	0	0	0	0	0	0	0	0	2	2357661	268755	[]	Burkholderia pseudomallei	Proteobacteria	Betaproteobacteria	Burkholderiales	Burkholderiaceae	Burkholderia	Burkholderia pseudomallei	{1: 'root', 2: 'Bacteria', 1224: 'Proteobacteria', 28216: 'Betaproteobacteria', 28450: 'Burkholderia pseudomallei', 32008: 'Burkholderia', 80840: 'Burkholderiales', 111527: 'pseudomallei group', 119060: 'Burkholderiaceae', 131567: 'cellular organisms'}	0	0	0	0	0	0	0	0	0	0	0	0	0	0
UVDF01000037.1	1505031320	1	1	0	0	0	0	0	0	0	0	0	0	0	0	0	0	0	0	0	0	0	0	2	2352118	268755	[]	Burkholderia pseudomallei	Proteobacteria	Betaproteobacteria	Burkholderiales	Burkholderiaceae	Burkholderia	Burkholderia pseudomallei	{1: 'root', 2: 'Bacteria', 1224: 'Proteobacteria', 28216: 'Betaproteobacteria', 28450: 'Burkholderia pseudomallei', 32008: 'Burkholderia', 80840: 'Burkholderiales', 111527: 'pseudomallei group', 119060: 'Burkholderiaceae', 131567: 'cellular organisms'}	0	0	0	0	0	0	0	0	0	0	0	0	0	0
UURE01000034.1	1505025385	1	1	0	0	0	0	0	0	0	0	0	0	0	0	0	0	0	0	0	0	0	0	2	2375144	268755	[]	Burkholderia pseudomallei	Proteobacteria	Betaproteobacteria	Burkholderiales	Burkholderiaceae	Burkholderia	Burkholderia pseudomallei	{1: 'root', 2: 'Bacteria', 1224: 'Proteobacteria', 28216: 'Betaproteobacteria', 28450: 'Burkholderia pseudomallei', 32008: 'Burkholderia', 80840: 'Burkholderiales', 111527: 'pseudomallei group', 119060: 'Burkholderiaceae', 131567: 'cellular organisms'}	0	0	0	0	0	0	0	0	0	0	0	0	0	0
UVBE01000033.1	1505019850	1	1	0	0	0	0	0	0	0	0	0	0	0	0	0	0	0	0	0	0	0	0	2	2352056	268755	[]	Burkholderia pseudomallei	Proteobacteria	Betaproteobacteria	Burkholderiales	Burkholderiaceae	Burkholderia	Burkholderia pseudomallei	{1: 'root', 2: 'Bacteria', 1224: 'Proteobacteria', 28216: 'Betaproteobacteria', 28450: 'Burkholderia pseudomallei', 32008: 'Burkholderia', 80840: 'Burkholderiales', 111527: 'pseudomallei group', 119060: 'Burkholderiaceae', 131567: 'cellular organisms'}	0	0	0	0	0	0	0	0	0	0	0	0	0	0
UUSD01000048.1	1505012883	1	1	0	0	0	0	0	0	0	0	0	0	0	0	0	0	0	0	0	0	0	0	2	2351954	268755	[]	Burkholderia pseudomallei	Proteobacteria	Betaproteobacteria	Burkholderiales	Burkholderiaceae	Burkholderia	Burkholderia pseudomallei	{1: 'root', 2: 'Bacteria', 1224: 'Proteobacteria', 28216: 'Betaproteobacteria', 28450: 'Burkholderia pseudomallei', 32008: 'Burkholderia', 80840: 'Burkholderiales', 111527: 'pseudomallei group', 119060: 'Burkholderiaceae', 131567: 'cellular organisms'}	0	0	0	0	0	0	0	0	0	0	0	0	0	0
UVLS01000049.1	1505006896	1	1	0	0	0	0	0	0	0	0	0	0	0	0	0	0	0	0	0	0	0	0	2	2352229	268755	[]	Burkholderia pseudomallei	Proteobacteria	Betaproteobacteria	Burkholderiales	Burkholderiaceae	Burkholderia	Burkholderia pseudomallei	{1: 'root', 2: 'Bacteria', 1224: 'Proteobacteria', 28216: 'Betaproteobacteria', 28450: 'Burkholderia pseudomallei', 32008: 'Burkholderia', 80840: 'Burkholderiales', 111527: 'pseudomallei group', 119060: 'Burkholderiaceae', 131567: 'cellular organisms'}	0	0	0	0	0	0	0	0	0	0	0	0	0	0
UUTR01000004.1	1505005180	1	1	0	0	0	0	0	0	0	0	0	0	0	0	0	0	0	0	0	0	0	0	2	2351980	268755	[]	Burkholderia pseudomallei	Proteobacteria	Betaproteobacteria	Burkholderiales	Burkholderiaceae	Burkholderia	Burkholderia pseudomallei	{1: 'root', 2: 'Bacteria', 1224: 'Proteobacteria', 28216: 'Betaproteobacteria', 28450: 'Burkholderia pseudomallei', 32008: 'Burkholderia', 80840: 'Burkholderiales', 111527: 'pseudomallei group', 119060: 'Burkholderiaceae', 131567: 'cellular organisms'}	0	0	0	0	0	0	0	0	0	0	0	0	0	0
UVKX01000033.1	1504996002	1	1	0	0	0	0	0	0	0	0	0	0	0	0	0	0	0	0	0	0	0	0	2	2352204	268755	[]	Burkholderia pseudomallei	Proteobacteria	Betaproteobacteria	Burkholderiales	Burkholderiaceae	Burkholderia	Burkholderia pseudomallei	{1: 'root', 2: 'Bacteria', 1224: 'Proteobacteria', 28216: 'Betaproteobacteria', 28450: 'Burkholderia pseudomallei', 32008: 'Burkholderia', 80840: 'Burkholderiales', 111527: 'pseudomallei group', 119060: 'Burkholderiaceae', 131567: 'cellular organisms'}	0	0	0	0	0	0	0	0	0	0	0	0	0	0
UVLI01000016.1	1504991467	1	1	0	0	0	0	0	0	0	0	0	0	0	0	0	0	0	0	0	0	0	0	2	2352221	268755	[]	Burkholderia pseudomallei	Proteobacteria	Betaproteobacteria	Burkholderiales	Burkholderiaceae	Burkholderia	Burkholderia pseudomallei	{1: 'root', 2: 'Bacteria', 1224: 'Proteobacteria', 28216: 'Betaproteobacteria', 28450: 'Burkholderia pseudomallei', 32008: 'Burkholderia', 80840: 'Burkholderiales', 111527: 'pseudomallei group', 119060: 'Burkholderiaceae', 131567: 'cellular organisms'}	0	0	0	0	0	0	0	0	0	0	0	0	0	0
UVJR01000014.1	1504985816	1	1	0	0	0	0	0	0	0	0	0	0	0	0	0	0	0	0	0	0	0	0	2	2363069	268755	[]	Burkholderia pseudomallei	Proteobacteria	Betaproteobacteria	Burkholderiales	Burkholderiaceae	Burkholderia	Burkholderia pseudomallei	{1: 'root', 2: 'Bacteria', 1224: 'Proteobacteria', 28216: 'Betaproteobacteria', 28450: 'Burkholderia pseudomallei', 32008: 'Burkholderia', 80840: 'Burkholderiales', 111527: 'pseudomallei group', 119060: 'Burkholderiaceae', 131567: 'cellular organisms'}	0	0	0	0	0	0	0	0	0	0	0	0	0	0
UUZE01000028.1	1504978954	1	1	0	0	0	0	0	0	0	0	0	0	0	0	0	0	0	0	0	0	0	0	2	2352011	268755	[]	Burkholderia pseudomallei	Proteobacteria	Betaproteobacteria	Burkholderiales	Burkholderiaceae	Burkholderia	Burkholderia pseudomallei	{1: 'root', 2: 'Bacteria', 1224: 'Proteobacteria', 28216: 'Betaproteobacteria', 28450: 'Burkholderia pseudomallei', 32008: 'Burkholderia', 80840: 'Burkholderiales', 111527: 'pseudomallei group', 119060: 'Burkholderiaceae', 131567: 'cellular organisms'}	0	0	0	0	0	0	0	0	0	0	0	0	0	0
UVMC01000034.1	1504972609	1	1	0	0	0	0	0	0	0	0	0	0	0	0	0	0	0	0	0	0	0	0	2	2352240	268755	[]	Burkholderia pseudomallei	Proteobacteria	Betaproteobacteria	Burkholderiales	Burkholderiaceae	Burkholderia	Burkholderia pseudomallei	{1: 'root', 2: 'Bacteria', 1224: 'Proteobacteria', 28216: 'Betaproteobacteria', 28450: 'Burkholderia pseudomallei', 32008: 'Burkholderia', 80840: 'Burkholderiales', 111527: 'pseudomallei group', 119060: 'Burkholderiaceae', 131567: 'cellular organisms'}	0	0	0	0	0	0	0	0	0	0	0	0	0	0
UVHH01000052.1	1504965691	1	1	0	0	0	0	0	0	0	0	0	0	0	0	0	0	0	0	0	0	0	0	2	2375196	268755	[]	Burkholderia pseudomallei	Proteobacteria	Betaproteobacteria	Burkholderiales	Burkholderiaceae	Burkholderia	Burkholderia pseudomallei	{1: 'root', 2: 'Bacteria', 1224: 'Proteobacteria', 28216: 'Betaproteobacteria', 28450: 'Burkholderia pseudomallei', 32008: 'Burkholderia', 80840: 'Burkholderiales', 111527: 'pseudomallei group', 119060: 'Burkholderiaceae', 131567: 'cellular organisms'}	0	0	0	0	0	0	0	0	0	0	0	0	0	0
UUUE01000010.1	1504963399	1	1	0	0	0	0	0	0	0	0	0	0	0	0	0	0	0	0	0	0	0	0	2	2351998	268755	[]	Burkholderia pseudomallei	Proteobacteria	Betaproteobacteria	Burkholderiales	Burkholderiaceae	Burkholderia	Burkholderia pseudomallei	{1: 'root', 2: 'Bacteria', 1224: 'Proteobacteria', 28216: 'Betaproteobacteria', 28450: 'Burkholderia pseudomallei', 32008: 'Burkholderia', 80840: 'Burkholderiales', 111527: 'pseudomallei group', 119060: 'Burkholderiaceae', 131567: 'cellular organisms'}	0	0	0	0	0	0	0	0	0	0	0	0	0	0
UUQW01000006.1	1504957796	1	1	0	0	0	0	0	0	0	0	0	0	0	0	0	0	0	0	0	0	0	0	2	2357525	268755	[]	Burkholderia pseudomallei	Proteobacteria	Betaproteobacteria	Burkholderiales	Burkholderiaceae	Burkholderia	Burkholderia pseudomallei	{1: 'root', 2: 'Bacteria', 1224: 'Proteobacteria', 28216: 'Betaproteobacteria', 28450: 'Burkholderia pseudomallei', 32008: 'Burkholderia', 80840: 'Burkholderiales', 111527: 'pseudomallei group', 119060: 'Burkholderiaceae', 131567: 'cellular organisms'}	0	0	0	0	0	0	0	0	0	0	0	0	0	0
UUQP01000001.1	1504953377	1	1	0	0	0	0	0	0	0	0	0	0	0	0	0	0	0	0	0	0	0	0	2	2357521	268755	[]	Burkholderia pseudomallei	Proteobacteria	Betaproteobacteria	Burkholderiales	Burkholderiaceae	Burkholderia	Burkholderia pseudomallei	{1: 'root', 2: 'Bacteria', 1224: 'Proteobacteria', 28216: 'Betaproteobacteria', 28450: 'Burkholderia pseudomallei', 32008: 'Burkholderia', 80840: 'Burkholderiales', 111527: 'pseudomallei group', 119060: 'Burkholderiaceae', 131567: 'cellular organisms'}	0	0	0	0	0	0	0	0	0	0	0	0	0	0
UVLG01000018.1	1504943880	1	1	0	0	0	0	0	0	0	0	0	0	0	0	0	0	0	0	0	0	0	0	2	2352218	268755	[]	Burkholderia pseudomallei	Proteobacteria	Betaproteobacteria	Burkholderiales	Burkholderiaceae	Burkholderia	Burkholderia pseudomallei	{1: 'root', 2: 'Bacteria', 1224: 'Proteobacteria', 28216: 'Betaproteobacteria', 28450: 'Burkholderia pseudomallei', 32008: 'Burkholderia', 80840: 'Burkholderiales', 111527: 'pseudomallei group', 119060: 'Burkholderiaceae', 131567: 'cellular organisms'}	0	0	0	0	0	0	0	0	0	0	0	0	0	0
UVJE01000017.1	1504938466	1	1	0	0	0	0	0	0	0	0	0	0	0	0	0	0	0	0	0	0	0	0	2	2363056	268755	[]	Burkholderia pseudomallei	Proteobacteria	Betaproteobacteria	Burkholderiales	Burkholderiaceae	Burkholderia	Burkholderia pseudomallei	{1: 'root', 2: 'Bacteria', 1224: 'Proteobacteria', 28216: 'Betaproteobacteria', 28450: 'Burkholderia pseudomallei', 32008: 'Burkholderia', 80840: 'Burkholderiales', 111527: 'pseudomallei group', 119060: 'Burkholderiaceae', 131567: 'cellular organisms'}	0	0	0	0	0	0	0	0	0	0	0	0	0	0
UUTS01000012.1	1504933080	1	1	0	0	0	0	0	0	0	0	0	0	0	0	0	0	0	0	0	0	0	0	2	2351981	268755	[]	Burkholderia pseudomallei	Proteobacteria	Betaproteobacteria	Burkholderiales	Burkholderiaceae	Burkholderia	Burkholderia pseudomallei	{1: 'root', 2: 'Bacteria', 1224: 'Proteobacteria', 28216: 'Betaproteobacteria', 28450: 'Burkholderia pseudomallei', 32008: 'Burkholderia', 80840: 'Burkholderiales', 111527: 'pseudomallei group', 119060: 'Burkholderiaceae', 131567: 'cellular organisms'}	0	0	0	0	0	0	0	0	0	0	0	0	0	0
UVHP01000038.1	1504924849	1	1	0	0	0	0	0	0	0	0	0	0	0	0	0	0	0	0	0	0	0	0	2	2375203	268755	[]	Burkholderia pseudomallei	Proteobacteria	Betaproteobacteria	Burkholderiales	Burkholderiaceae	Burkholderia	Burkholderia pseudomallei	{1: 'root', 2: 'Bacteria', 1224: 'Proteobacteria', 28216: 'Betaproteobacteria', 28450: 'Burkholderia pseudomallei', 32008: 'Burkholderia', 80840: 'Burkholderiales', 111527: 'pseudomallei group', 119060: 'Burkholderiaceae', 131567: 'cellular organisms'}	0	0	0	0	0	0	0	0	0	0	0	0	0	0
UUUY01000009.1	1504922032	1	1	0	0	0	0	0	0	0	0	0	0	0	0	0	0	0	0	0	0	0	0	2	2362916	268755	[]	Burkholderia pseudomallei	Proteobacteria	Betaproteobacteria	Burkholderiales	Burkholderiaceae	Burkholderia	Burkholderia pseudomallei	{1: 'root', 2: 'Bacteria', 1224: 'Proteobacteria', 28216: 'Betaproteobacteria', 28450: 'Burkholderia pseudomallei', 32008: 'Burkholderia', 80840: 'Burkholderiales', 111527: 'pseudomallei group', 119060: 'Burkholderiaceae', 131567: 'cellular organisms'}	0	0	0	0	0	0	0	0	0	0	0	0	0	0
UVHA01000050.1	1504912566	1	1	0	0	0	0	0	0	0	0	0	0	0	0	0	0	0	0	0	0	0	0	2	2375189	268755	[]	Burkholderia pseudomallei	Proteobacteria	Betaproteobacteria	Burkholderiales	Burkholderiaceae	Burkholderia	Burkholderia pseudomallei	{1: 'root', 2: 'Bacteria', 1224: 'Proteobacteria', 28216: 'Betaproteobacteria', 28450: 'Burkholderia pseudomallei', 32008: 'Burkholderia', 80840: 'Burkholderiales', 111527: 'pseudomallei group', 119060: 'Burkholderiaceae', 131567: 'cellular organisms'}	0	0	0	0	0	0	0	0	0	0	0	0	0	0
UVMA01000016.1	1504909438	1	1	0	0	0	0	0	0	0	0	0	0	0	0	0	0	0	0	0	0	0	0	2	2352241	268755	[]	Burkholderia pseudomallei	Proteobacteria	Betaproteobacteria	Burkholderiales	Burkholderiaceae	Burkholderia	Burkholderia pseudomallei	{1: 'root', 2: 'Bacteria', 1224: 'Proteobacteria', 28216: 'Betaproteobacteria', 28450: 'Burkholderia pseudomallei', 32008: 'Burkholderia', 80840: 'Burkholderiales', 111527: 'pseudomallei group', 119060: 'Burkholderiaceae', 131567: 'cellular organisms'}	0	0	0	0	0	0	0	0	0	0	0	0	0	0
UURM01000008.1	1504903933	1	1	0	0	0	0	0	0	0	0	0	0	0	0	0	0	0	0	0	0	0	0	2	2357546	268755	[]	Burkholderia pseudomallei	Proteobacteria	Betaproteobacteria	Burkholderiales	Burkholderiaceae	Burkholderia	Burkholderia pseudomallei	{1: 'root', 2: 'Bacteria', 1224: 'Proteobacteria', 28216: 'Betaproteobacteria', 28450: 'Burkholderia pseudomallei', 32008: 'Burkholderia', 80840: 'Burkholderiales', 111527: 'pseudomallei group', 119060: 'Burkholderiaceae', 131567: 'cellular organisms'}	0	0	0	0	0	0	0	0	0	0	0	0	0	0
UURQ01000001.1	1504900142	1	1	0	0	0	0	0	0	0	0	0	0	0	0	0	0	0	0	0	0	0	0	2	2375147	268755	[]	Burkholderia pseudomallei	Proteobacteria	Betaproteobacteria	Burkholderiales	Burkholderiaceae	Burkholderia	Burkholderia pseudomallei	{1: 'root', 2: 'Bacteria', 1224: 'Proteobacteria', 28216: 'Betaproteobacteria', 28450: 'Burkholderia pseudomallei', 32008: 'Burkholderia', 80840: 'Burkholderiales', 111527: 'pseudomallei group', 119060: 'Burkholderiaceae', 131567: 'cellular organisms'}	0	0	0	0	0	0	0	0	0	0	0	0	0	0
UVHE01000049.1	1504888923	1	1	0	0	0	0	0	0	0	0	0	0	0	0	0	0	0	0	0	0	0	0	2	2375194	268755	[]	Burkholderia pseudomallei	Proteobacteria	Betaproteobacteria	Burkholderiales	Burkholderiaceae	Burkholderia	Burkholderia pseudomallei	{1: 'root', 2: 'Bacteria', 1224: 'Proteobacteria', 28216: 'Betaproteobacteria', 28450: 'Burkholderia pseudomallei', 32008: 'Burkholderia', 80840: 'Burkholderiales', 111527: 'pseudomallei group', 119060: 'Burkholderiaceae', 131567: 'cellular organisms'}	0	0	0	0	0	0	0	0	0	0	0	0	0	0
UUVY01000002.1	1504888109	1	1	0	0	0	0	0	0	0	0	0	0	0	0	0	0	0	0	0	0	0	0	2	2362944	268755	[]	Burkholderia pseudomallei	Proteobacteria	Betaproteobacteria	Burkholderiales	Burkholderiaceae	Burkholderia	Burkholderia pseudomallei	{1: 'root', 2: 'Bacteria', 1224: 'Proteobacteria', 28216: 'Betaproteobacteria', 28450: 'Burkholderia pseudomallei', 32008: 'Burkholderia', 80840: 'Burkholderiales', 111527: 'pseudomallei group', 119060: 'Burkholderiaceae', 131567: 'cellular organisms'}	0	0	0	0	0	0	0	0	0	0	0	0	0	0
UUSX01000008.1	1504880551	1	1	0	0	0	0	0	0	0	0	0	0	0	0	0	0	0	0	0	0	0	0	2	2351965	268755	[]	Burkholderia pseudomallei	Proteobacteria	Betaproteobacteria	Burkholderiales	Burkholderiaceae	Burkholderia	Burkholderia pseudomallei	{1: 'root', 2: 'Bacteria', 1224: 'Proteobacteria', 28216: 'Betaproteobacteria', 28450: 'Burkholderia pseudomallei', 32008: 'Burkholderia', 80840: 'Burkholderiales', 111527: 'pseudomallei group', 119060: 'Burkholderiaceae', 131567: 'cellular organisms'}	0	0	0	0	0	0	0	0	0	0	0	0	0	0
UVLR01000016.1	1504873201	1	1	0	0	0	0	0	0	0	0	0	0	0	0	0	0	0	0	0	0	0	0	2	2352232	268755	[]	Burkholderia pseudomallei	Proteobacteria	Betaproteobacteria	Burkholderiales	Burkholderiaceae	Burkholderia	Burkholderia pseudomallei	{1: 'root', 2: 'Bacteria', 1224: 'Proteobacteria', 28216: 'Betaproteobacteria', 28450: 'Burkholderia pseudomallei', 32008: 'Burkholderia', 80840: 'Burkholderiales', 111527: 'pseudomallei group', 119060: 'Burkholderiaceae', 131567: 'cellular organisms'}	0	0	0	0	0	0	0	0	0	0	0	0	0	0
UVLP01000004.1	1504869559	1	1	0	0	0	0	0	0	0	0	0	0	0	0	0	0	0	0	0	0	0	0	2	2352227	268755	[]	Burkholderia pseudomallei	Proteobacteria	Betaproteobacteria	Burkholderiales	Burkholderiaceae	Burkholderia	Burkholderia pseudomallei	{1: 'root', 2: 'Bacteria', 1224: 'Proteobacteria', 28216: 'Betaproteobacteria', 28450: 'Burkholderia pseudomallei', 32008: 'Burkholderia', 80840: 'Burkholderiales', 111527: 'pseudomallei group', 119060: 'Burkholderiaceae', 131567: 'cellular organisms'}	0	0	0	0	0	0	0	0	0	0	0	0	0	0
UUYK01000038.1	1504859644	1	1	0	0	0	0	0	0	0	0	0	0	0	0	0	0	0	0	0	0	0	0	2	2357674	268755	[]	Burkholderia pseudomallei	Proteobacteria	Betaproteobacteria	Burkholderiales	Burkholderiaceae	Burkholderia	Burkholderia pseudomallei	{1: 'root', 2: 'Bacteria', 1224: 'Proteobacteria', 28216: 'Betaproteobacteria', 28450: 'Burkholderia pseudomallei', 32008: 'Burkholderia', 80840: 'Burkholderiales', 111527: 'pseudomallei group', 119060: 'Burkholderiaceae', 131567: 'cellular organisms'}	0	0	0	0	0	0	0	0	0	0	0	0	0	0
UVKW01000035.1	1504854672	1	1	0	0	0	0	0	0	0	0	0	0	0	0	0	0	0	0	0	0	0	0	2	2352206	268755	[]	Burkholderia pseudomallei	Proteobacteria	Betaproteobacteria	Burkholderiales	Burkholderiaceae	Burkholderia	Burkholderia pseudomallei	{1: 'root', 2: 'Bacteria', 1224: 'Proteobacteria', 28216: 'Betaproteobacteria', 28450: 'Burkholderia pseudomallei', 32008: 'Burkholderia', 80840: 'Burkholderiales', 111527: 'pseudomallei group', 119060: 'Burkholderiaceae', 131567: 'cellular organisms'}	0	0	0	0	0	0	0	0	0	0	0	0	0	0
UUTG01000004.1	1504851938	1	1	0	0	0	0	0	0	0	0	0	0	0	0	0	0	0	0	0	0	0	0	2	2351973	268755	[]	Burkholderia pseudomallei	Proteobacteria	Betaproteobacteria	Burkholderiales	Burkholderiaceae	Burkholderia	Burkholderia pseudomallei	{1: 'root', 2: 'Bacteria', 1224: 'Proteobacteria', 28216: 'Betaproteobacteria', 28450: 'Burkholderia pseudomallei', 32008: 'Burkholderia', 80840: 'Burkholderiales', 111527: 'pseudomallei group', 119060: 'Burkholderiaceae', 131567: 'cellular organisms'}	0	0	0	0	0	0	0	0	0	0	0	0	0	0
UVGP01000013.1	1504844651	1	1	0	0	0	0	0	0	0	0	0	0	0	0	0	0	0	0	0	0	0	0	2	2375178	268755	[]	Burkholderia pseudomallei	Proteobacteria	Betaproteobacteria	Burkholderiales	Burkholderiaceae	Burkholderia	Burkholderia pseudomallei	{1: 'root', 2: 'Bacteria', 1224: 'Proteobacteria', 28216: 'Betaproteobacteria', 28450: 'Burkholderia pseudomallei', 32008: 'Burkholderia', 80840: 'Burkholderiales', 111527: 'pseudomallei group', 119060: 'Burkholderiaceae', 131567: 'cellular organisms'}	0	0	0	0	0	0	0	0	0	0	0	0	0	0
UVLB01000002.1	1504840740	1	1	0	0	0	0	0	0	0	0	0	0	0	0	0	0	0	0	0	0	0	0	2	2352209	268755	[]	Burkholderia pseudomallei	Proteobacteria	Betaproteobacteria	Burkholderiales	Burkholderiaceae	Burkholderia	Burkholderia pseudomallei	{1: 'root', 2: 'Bacteria', 1224: 'Proteobacteria', 28216: 'Betaproteobacteria', 28450: 'Burkholderia pseudomallei', 32008: 'Burkholderia', 80840: 'Burkholderiales', 111527: 'pseudomallei group', 119060: 'Burkholderiaceae', 131567: 'cellular organisms'}	0	0	0	0	0	0	0	0	0	0	0	0	0	0
UVRN01000001.1	1504835092	1	1	0	0	0	0	0	0	0	0	0	0	0	0	0	0	0	0	0	0	0	0	2	2357637	268755	[]	Burkholderia pseudomallei	Proteobacteria	Betaproteobacteria	Burkholderiales	Burkholderiaceae	Burkholderia	Burkholderia pseudomallei	{1: 'root', 2: 'Bacteria', 1224: 'Proteobacteria', 28216: 'Betaproteobacteria', 28450: 'Burkholderia pseudomallei', 32008: 'Burkholderia', 80840: 'Burkholderiales', 111527: 'pseudomallei group', 119060: 'Burkholderiaceae', 131567: 'cellular organisms'}	0	0	0	0	0	0	0	0	0	0	0	0	0	0
UVFY01000018.1	1504826287	1	1	0	0	0	0	0	0	0	0	0	0	0	0	0	0	0	0	0	0	0	0	2	2375161	268755	[]	Burkholderia pseudomallei	Proteobacteria	Betaproteobacteria	Burkholderiales	Burkholderiaceae	Burkholderia	Burkholderia pseudomallei	{1: 'root', 2: 'Bacteria', 1224: 'Proteobacteria', 28216: 'Betaproteobacteria', 28450: 'Burkholderia pseudomallei', 32008: 'Burkholderia', 80840: 'Burkholderiales', 111527: 'pseudomallei group', 119060: 'Burkholderiaceae', 131567: 'cellular organisms'}	0	0	0	0	0	0	0	0	0	0	0	0	0	0
UVGB01000016.1	1504820728	1	1	0	0	0	0	0	0	0	0	0	0	0	0	0	0	0	0	0	0	0	0	2	2375164	268755	[]	Burkholderia pseudomallei	Proteobacteria	Betaproteobacteria	Burkholderiales	Burkholderiaceae	Burkholderia	Burkholderia pseudomallei	{1: 'root', 2: 'Bacteria', 1224: 'Proteobacteria', 28216: 'Betaproteobacteria', 28450: 'Burkholderia pseudomallei', 32008: 'Burkholderia', 80840: 'Burkholderiales', 111527: 'pseudomallei group', 119060: 'Burkholderiaceae', 131567: 'cellular organisms'}	0	0	0	0	0	0	0	0	0	0	0	0	0	0
UVLW01000032.1	1504813348	1	1	0	0	0	0	0	0	0	0	0	0	0	0	0	0	0	0	0	0	0	0	2	2352238	268755	[]	Burkholderia pseudomallei	Proteobacteria	Betaproteobacteria	Burkholderiales	Burkholderiaceae	Burkholderia	Burkholderia pseudomallei	{1: 'root', 2: 'Bacteria', 1224: 'Proteobacteria', 28216: 'Betaproteobacteria', 28450: 'Burkholderia pseudomallei', 32008: 'Burkholderia', 80840: 'Burkholderiales', 111527: 'pseudomallei group', 119060: 'Burkholderiaceae', 131567: 'cellular organisms'}	0	0	0	0	0	0	0	0	0	0	0	0	0	0
UVAW01000014.1	1504809173	1	1	0	0	0	0	0	0	0	0	0	0	0	0	0	0	0	0	0	0	0	0	2	2352057	268755	[]	Burkholderia pseudomallei	Proteobacteria	Betaproteobacteria	Burkholderiales	Burkholderiaceae	Burkholderia	Burkholderia pseudomallei	{1: 'root', 2: 'Bacteria', 1224: 'Proteobacteria', 28216: 'Betaproteobacteria', 28450: 'Burkholderia pseudomallei', 32008: 'Burkholderia', 80840: 'Burkholderiales', 111527: 'pseudomallei group', 119060: 'Burkholderiaceae', 131567: 'cellular organisms'}	0	0	0	0	0	0	0	0	0	0	0	0	0	0
UVNR01000017.1	1504801976	1	1	0	0	0	0	0	0	0	0	0	0	0	0	0	0	0	0	0	0	0	0	2	2352284	268755	[]	Burkholderia pseudomallei	Proteobacteria	Betaproteobacteria	Burkholderiales	Burkholderiaceae	Burkholderia	Burkholderia pseudomallei	{1: 'root', 2: 'Bacteria', 1224: 'Proteobacteria', 28216: 'Betaproteobacteria', 28450: 'Burkholderia pseudomallei', 32008: 'Burkholderia', 80840: 'Burkholderiales', 111527: 'pseudomallei group', 119060: 'Burkholderiaceae', 131567: 'cellular organisms'}	0	0	0	0	0	0	0	0	0	0	0	0	0	0
UVIR01000001.1	1504799871	1	1	0	0	0	0	0	0	0	0	0	0	0	0	0	0	0	0	0	0	0	0	2	2363037	268755	[]	Burkholderia pseudomallei	Proteobacteria	Betaproteobacteria	Burkholderiales	Burkholderiaceae	Burkholderia	Burkholderia pseudomallei	{1: 'root', 2: 'Bacteria', 1224: 'Proteobacteria', 28216: 'Betaproteobacteria', 28450: 'Burkholderia pseudomallei', 32008: 'Burkholderia', 80840: 'Burkholderiales', 111527: 'pseudomallei group', 119060: 'Burkholderiaceae', 131567: 'cellular organisms'}	0	0	0	0	0	0	0	0	0	0	0	0	0	0
UVLL01000019.1	1504790592	1	1	0	0	0	0	0	0	0	0	0	0	0	0	0	0	0	0	0	0	0	0	2	2352222	268755	[]	Burkholderia pseudomallei	Proteobacteria	Betaproteobacteria	Burkholderiales	Burkholderiaceae	Burkholderia	Burkholderia pseudomallei	{1: 'root', 2: 'Bacteria', 1224: 'Proteobacteria', 28216: 'Betaproteobacteria', 28450: 'Burkholderia pseudomallei', 32008: 'Burkholderia', 80840: 'Burkholderiales', 111527: 'pseudomallei group', 119060: 'Burkholderiaceae', 131567: 'cellular organisms'}	0	0	0	0	0	0	0	0	0	0	0	0	0	0
UVLN01000014.1	1504785020	1	1	0	0	0	0	0	0	0	0	0	0	0	0	0	0	0	0	0	0	0	0	2	2352228	268755	[]	Burkholderia pseudomallei	Proteobacteria	Betaproteobacteria	Burkholderiales	Burkholderiaceae	Burkholderia	Burkholderia pseudomallei	{1: 'root', 2: 'Bacteria', 1224: 'Proteobacteria', 28216: 'Betaproteobacteria', 28450: 'Burkholderia pseudomallei', 32008: 'Burkholderia', 80840: 'Burkholderiales', 111527: 'pseudomallei group', 119060: 'Burkholderiaceae', 131567: 'cellular organisms'}	0	0	0	0	0	0	0	0	0	0	0	0	0	0
UUSQ01000007.1	1504780328	1	1	0	0	0	0	0	0	0	0	0	0	0	0	0	0	0	0	0	0	0	0	2	2351959	268755	[]	Burkholderia pseudomallei	Proteobacteria	Betaproteobacteria	Burkholderiales	Burkholderiaceae	Burkholderia	Burkholderia pseudomallei	{1: 'root', 2: 'Bacteria', 1224: 'Proteobacteria', 28216: 'Betaproteobacteria', 28450: 'Burkholderia pseudomallei', 32008: 'Burkholderia', 80840: 'Burkholderiales', 111527: 'pseudomallei group', 119060: 'Burkholderiaceae', 131567: 'cellular organisms'}	0	0	0	0	0	0	0	0	0	0	0	0	0	0
UVBP01000035.1	1504772184	1	1	0	0	0	0	0	0	0	0	0	0	0	0	0	0	0	0	0	0	0	0	2	2352073	268755	[]	Burkholderia pseudomallei	Proteobacteria	Betaproteobacteria	Burkholderiales	Burkholderiaceae	Burkholderia	Burkholderia pseudomallei	{1: 'root', 2: 'Bacteria', 1224: 'Proteobacteria', 28216: 'Betaproteobacteria', 28450: 'Burkholderia pseudomallei', 32008: 'Burkholderia', 80840: 'Burkholderiales', 111527: 'pseudomallei group', 119060: 'Burkholderiaceae', 131567: 'cellular organisms'}	0	0	0	0	0	0	0	0	0	0	0	0	0	0
UUSA01000007.1	1504768243	1	1	0	0	0	0	0	0	0	0	0	0	0	0	0	0	0	0	0	0	0	0	2	2351942	268755	[]	Burkholderia pseudomallei	Proteobacteria	Betaproteobacteria	Burkholderiales	Burkholderiaceae	Burkholderia	Burkholderia pseudomallei	{1: 'root', 2: 'Bacteria', 1224: 'Proteobacteria', 28216: 'Betaproteobacteria', 28450: 'Burkholderia pseudomallei', 32008: 'Burkholderia', 80840: 'Burkholderiales', 111527: 'pseudomallei group', 119060: 'Burkholderiaceae', 131567: 'cellular organisms'}	0	0	0	0	0	0	0	0	0	0	0	0	0	0
UUZO01000012.1	1504761982	1	1	0	0	0	0	0	0	0	0	0	0	0	0	0	0	0	0	0	0	0	0	2	2352036	268755	[]	Burkholderia pseudomallei	Proteobacteria	Betaproteobacteria	Burkholderiales	Burkholderiaceae	Burkholderia	Burkholderia pseudomallei	{1: 'root', 2: 'Bacteria', 1224: 'Proteobacteria', 28216: 'Betaproteobacteria', 28450: 'Burkholderia pseudomallei', 32008: 'Burkholderia', 80840: 'Burkholderiales', 111527: 'pseudomallei group', 119060: 'Burkholderiaceae', 131567: 'cellular organisms'}	0	0	0	0	0	0	0	0	0	0	0	0	0	0
UVGX01000048.1	1504753331	1	1	0	0	0	0	0	0	0	0	0	0	0	0	0	0	0	0	0	0	0	0	2	2375188	268755	[]	Burkholderia pseudomallei	Proteobacteria	Betaproteobacteria	Burkholderiales	Burkholderiaceae	Burkholderia	Burkholderia pseudomallei	{1: 'root', 2: 'Bacteria', 1224: 'Proteobacteria', 28216: 'Betaproteobacteria', 28450: 'Burkholderia pseudomallei', 32008: 'Burkholderia', 80840: 'Burkholderiales', 111527: 'pseudomallei group', 119060: 'Burkholderiaceae', 131567: 'cellular organisms'}	0	0	0	0	0	0	0	0	0	0	0	0	0	0
UUPY01000045.1	1504747368	1	1	0	0	0	0	0	0	0	0	0	0	0	0	0	0	0	0	0	0	0	0	2	2357503	268755	[]	Burkholderia pseudomallei	Proteobacteria	Betaproteobacteria	Burkholderiales	Burkholderiaceae	Burkholderia	Burkholderia pseudomallei	{1: 'root', 2: 'Bacteria', 1224: 'Proteobacteria', 28216: 'Betaproteobacteria', 28450: 'Burkholderia pseudomallei', 32008: 'Burkholderia', 80840: 'Burkholderiales', 111527: 'pseudomallei group', 119060: 'Burkholderiaceae', 131567: 'cellular organisms'}	0	0	0	0	0	0	0	0	0	0	0	0	0	0
UUZN01000042.1	1504741443	1	1	0	0	0	0	0	0	0	0	0	0	0	0	0	0	0	0	0	0	0	0	2	2352015	268755	[]	Burkholderia pseudomallei	Proteobacteria	Betaproteobacteria	Burkholderiales	Burkholderiaceae	Burkholderia	Burkholderia pseudomallei	{1: 'root', 2: 'Bacteria', 1224: 'Proteobacteria', 28216: 'Betaproteobacteria', 28450: 'Burkholderia pseudomallei', 32008: 'Burkholderia', 80840: 'Burkholderiales', 111527: 'pseudomallei group', 119060: 'Burkholderiaceae', 131567: 'cellular organisms'}	0	0	0	0	0	0	0	0	0	0	0	0	0	0
UVAQ01000009.1	1504738745	1	1	0	0	0	0	0	0	0	0	0	0	0	0	0	0	0	0	0	0	0	0	2	2352048	268755	[]	Burkholderia pseudomallei	Proteobacteria	Betaproteobacteria	Burkholderiales	Burkholderiaceae	Burkholderia	Burkholderia pseudomallei	{1: 'root', 2: 'Bacteria', 1224: 'Proteobacteria', 28216: 'Betaproteobacteria', 28450: 'Burkholderia pseudomallei', 32008: 'Burkholderia', 80840: 'Burkholderiales', 111527: 'pseudomallei group', 119060: 'Burkholderiaceae', 131567: 'cellular organisms'}	0	0	0	0	0	0	0	0	0	0	0	0	0	0
UURX01000019.1	1504732165	1	1	0	0	0	0	0	0	0	0	0	0	0	0	0	0	0	0	0	0	0	0	2	2357551	268755	[]	Burkholderia pseudomallei	Proteobacteria	Betaproteobacteria	Burkholderiales	Burkholderiaceae	Burkholderia	Burkholderia pseudomallei	{1: 'root', 2: 'Bacteria', 1224: 'Proteobacteria', 28216: 'Betaproteobacteria', 28450: 'Burkholderia pseudomallei', 32008: 'Burkholderia', 80840: 'Burkholderiales', 111527: 'pseudomallei group', 119060: 'Burkholderiaceae', 131567: 'cellular organisms'}	0	0	0	0	0	0	0	0	0	0	0	0	0	0
UVPX01000051.1	1504723996	1	1	0	0	0	0	0	0	0	0	0	0	0	0	0	0	0	0	0	0	0	0	2	2357595	268755	[]	Burkholderia pseudomallei	Proteobacteria	Betaproteobacteria	Burkholderiales	Burkholderiaceae	Burkholderia	Burkholderia pseudomallei	{1: 'root', 2: 'Bacteria', 1224: 'Proteobacteria', 28216: 'Betaproteobacteria', 28450: 'Burkholderia pseudomallei', 32008: 'Burkholderia', 80840: 'Burkholderiales', 111527: 'pseudomallei group', 119060: 'Burkholderiaceae', 131567: 'cellular organisms'}	0	0	0	0	0	0	0	0	0	0	0	0	0	0
UVKU01000005.1	1504721995	1	1	0	0	0	0	0	0	0	0	0	0	0	0	0	0	0	0	0	0	0	0	2	2352207	268755	[]	Burkholderia pseudomallei	Proteobacteria	Betaproteobacteria	Burkholderiales	Burkholderiaceae	Burkholderia	Burkholderia pseudomallei	{1: 'root', 2: 'Bacteria', 1224: 'Proteobacteria', 28216: 'Betaproteobacteria', 28450: 'Burkholderia pseudomallei', 32008: 'Burkholderia', 80840: 'Burkholderiales', 111527: 'pseudomallei group', 119060: 'Burkholderiaceae', 131567: 'cellular organisms'}	0	0	0	0	0	0	0	0	0	0	0	0	0	0
UVOI01000009.1	1504715455	1	1	0	0	0	0	0	0	0	0	0	0	0	0	0	0	0	0	0	0	0	0	2	2352301	268755	[]	Burkholderia pseudomallei	Proteobacteria	Betaproteobacteria	Burkholderiales	Burkholderiaceae	Burkholderia	Burkholderia pseudomallei	{1: 'root', 2: 'Bacteria', 1224: 'Proteobacteria', 28216: 'Betaproteobacteria', 28450: 'Burkholderia pseudomallei', 32008: 'Burkholderia', 80840: 'Burkholderiales', 111527: 'pseudomallei group', 119060: 'Burkholderiaceae', 131567: 'cellular organisms'}	0	0	0	0	0	0	0	0	0	0	0	0	0	0
UURY01000048.1	1504706281	1	1	0	0	0	0	0	0	0	0	0	0	0	0	0	0	0	0	0	0	0	0	2	2357553	268755	[]	Burkholderia pseudomallei	Proteobacteria	Betaproteobacteria	Burkholderiales	Burkholderiaceae	Burkholderia	Burkholderia pseudomallei	{1: 'root', 2: 'Bacteria', 1224: 'Proteobacteria', 28216: 'Betaproteobacteria', 28450: 'Burkholderia pseudomallei', 32008: 'Burkholderia', 80840: 'Burkholderiales', 111527: 'pseudomallei group', 119060: 'Burkholderiaceae', 131567: 'cellular organisms'}	0	0	0	0	0	0	0	0	0	0	0	0	0	0
UUUA01000048.1	1504700470	1	1	0	0	0	0	0	0	0	0	0	0	0	0	0	0	0	0	0	0	0	0	2	2351988	268755	[]	Burkholderia pseudomallei	Proteobacteria	Betaproteobacteria	Burkholderiales	Burkholderiaceae	Burkholderia	Burkholderia pseudomallei	{1: 'root', 2: 'Bacteria', 1224: 'Proteobacteria', 28216: 'Betaproteobacteria', 28450: 'Burkholderia pseudomallei', 32008: 'Burkholderia', 80840: 'Burkholderiales', 111527: 'pseudomallei group', 119060: 'Burkholderiaceae', 131567: 'cellular organisms'}	0	0	0	0	0	0	0	0	0	0	0	0	0	0
UUTV01000005.1	1504698522	1	1	0	0	0	0	0	0	0	0	0	0	0	0	0	0	0	0	0	0	0	0	2	2351984	268755	[]	Burkholderia pseudomallei	Proteobacteria	Betaproteobacteria	Burkholderiales	Burkholderiaceae	Burkholderia	Burkholderia pseudomallei	{1: 'root', 2: 'Bacteria', 1224: 'Proteobacteria', 28216: 'Betaproteobacteria', 28450: 'Burkholderia pseudomallei', 32008: 'Burkholderia', 80840: 'Burkholderiales', 111527: 'pseudomallei group', 119060: 'Burkholderiaceae', 131567: 'cellular organisms'}	0	0	0	0	0	0	0	0	0	0	0	0	0	0
UVGD01000034.1	1504689368	1	1	0	0	0	0	0	0	0	0	0	0	0	0	0	0	0	0	0	0	0	0	2	2375165	268755	[]	Burkholderia pseudomallei	Proteobacteria	Betaproteobacteria	Burkholderiales	Burkholderiaceae	Burkholderia	Burkholderia pseudomallei	{1: 'root', 2: 'Bacteria', 1224: 'Proteobacteria', 28216: 'Betaproteobacteria', 28450: 'Burkholderia pseudomallei', 32008: 'Burkholderia', 80840: 'Burkholderiales', 111527: 'pseudomallei group', 119060: 'Burkholderiaceae', 131567: 'cellular organisms'}	0	0	0	0	0	0	0	0	0	0	0	0	0	0
UVKZ01000040.1	1504682894	1	1	0	0	0	0	0	0	0	0	0	0	0	0	0	0	0	0	0	0	0	0	2	2352210	268755	[]	Burkholderia pseudomallei	Proteobacteria	Betaproteobacteria	Burkholderiales	Burkholderiaceae	Burkholderia	Burkholderia pseudomallei	{1: 'root', 2: 'Bacteria', 1224: 'Proteobacteria', 28216: 'Betaproteobacteria', 28450: 'Burkholderia pseudomallei', 32008: 'Burkholderia', 80840: 'Burkholderiales', 111527: 'pseudomallei group', 119060: 'Burkholderiaceae', 131567: 'cellular organisms'}	0	0	0	0	0	0	0	0	0	0	0	0	0	0
UVPW01000012.1	1504679928	1	1	0	0	0	0	0	0	0	0	0	0	0	0	0	0	0	0	0	0	0	0	2	2357594	268755	[]	Burkholderia pseudomallei	Proteobacteria	Betaproteobacteria	Burkholderiales	Burkholderiaceae	Burkholderia	Burkholderia pseudomallei	{1: 'root', 2: 'Bacteria', 1224: 'Proteobacteria', 28216: 'Betaproteobacteria', 28450: 'Burkholderia pseudomallei', 32008: 'Burkholderia', 80840: 'Burkholderiales', 111527: 'pseudomallei group', 119060: 'Burkholderiaceae', 131567: 'cellular organisms'}	0	0	0	0	0	0	0	0	0	0	0	0	0	0
UUQZ01000001.1	1504675895	1	1	0	0	0	0	0	0	0	0	0	0	0	0	0	0	0	0	0	0	0	0	2	2357532	268755	[]	Burkholderia pseudomallei	Proteobacteria	Betaproteobacteria	Burkholderiales	Burkholderiaceae	Burkholderia	Burkholderia pseudomallei	{1: 'root', 2: 'Bacteria', 1224: 'Proteobacteria', 28216: 'Betaproteobacteria', 28450: 'Burkholderia pseudomallei', 32008: 'Burkholderia', 80840: 'Burkholderiales', 111527: 'pseudomallei group', 119060: 'Burkholderiaceae', 131567: 'cellular organisms'}	0	0	0	0	0	0	0	0	0	0	0	0	0	0
UUQO01000002.1	1504669847	1	1	0	0	0	0	0	0	0	0	0	0	0	0	0	0	0	0	0	0	0	0	2	2357528	268755	[]	Burkholderia pseudomallei	Proteobacteria	Betaproteobacteria	Burkholderiales	Burkholderiaceae	Burkholderia	Burkholderia pseudomallei	{1: 'root', 2: 'Bacteria', 1224: 'Proteobacteria', 28216: 'Betaproteobacteria', 28450: 'Burkholderia pseudomallei', 32008: 'Burkholderia', 80840: 'Burkholderiales', 111527: 'pseudomallei group', 119060: 'Burkholderiaceae', 131567: 'cellular organisms'}	0	0	0	0	0	0	0	0	0	0	0	0	0	0
UVSH01000012.1	1504661574	1	1	0	0	0	0	0	0	0	0	0	0	0	0	0	0	0	0	0	0	0	0	2	2357657	268755	[]	Burkholderia pseudomallei	Proteobacteria	Betaproteobacteria	Burkholderiales	Burkholderiaceae	Burkholderia	Burkholderia pseudomallei	{1: 'root', 2: 'Bacteria', 1224: 'Proteobacteria', 28216: 'Betaproteobacteria', 28450: 'Burkholderia pseudomallei', 32008: 'Burkholderia', 80840: 'Burkholderiales', 111527: 'pseudomallei group', 119060: 'Burkholderiaceae', 131567: 'cellular organisms'}	0	0	0	0	0	0	0	0	0	0	0	0	0	0
UURG01000015.1	1504655467	1	1	0	0	0	0	0	0	0	0	0	0	0	0	0	0	0	0	0	0	0	0	2	2357536	268755	[]	Burkholderia pseudomallei	Proteobacteria	Betaproteobacteria	Burkholderiales	Burkholderiaceae	Burkholderia	Burkholderia pseudomallei	{1: 'root', 2: 'Bacteria', 1224: 'Proteobacteria', 28216: 'Betaproteobacteria', 28450: 'Burkholderia pseudomallei', 32008: 'Burkholderia', 80840: 'Burkholderiales', 111527: 'pseudomallei group', 119060: 'Burkholderiaceae', 131567: 'cellular organisms'}	0	0	0	0	0	0	0	0	0	0	0	0	0	0
UVGC01000018.1	1504649693	1	1	0	0	0	0	0	0	0	0	0	0	0	0	0	0	0	0	0	0	0	0	2	2375166	268755	[]	Burkholderia pseudomallei	Proteobacteria	Betaproteobacteria	Burkholderiales	Burkholderiaceae	Burkholderia	Burkholderia pseudomallei	{1: 'root', 2: 'Bacteria', 1224: 'Proteobacteria', 28216: 'Betaproteobacteria', 28450: 'Burkholderia pseudomallei', 32008: 'Burkholderia', 80840: 'Burkholderiales', 111527: 'pseudomallei group', 119060: 'Burkholderiaceae', 131567: 'cellular organisms'}	0	0	0	0	0	0	0	0	0	0	0	0	0	0
UUWI01000004.1	1504645948	1	1	0	0	0	0	0	0	0	0	0	0	0	0	0	0	0	0	0	0	0	0	2	2362953	268755	[]	Burkholderia pseudomallei	Proteobacteria	Betaproteobacteria	Burkholderiales	Burkholderiaceae	Burkholderia	Burkholderia pseudomallei	{1: 'root', 2: 'Bacteria', 1224: 'Proteobacteria', 28216: 'Betaproteobacteria', 28450: 'Burkholderia pseudomallei', 32008: 'Burkholderia', 80840: 'Burkholderiales', 111527: 'pseudomallei group', 119060: 'Burkholderiaceae', 131567: 'cellular organisms'}	0	0	0	0	0	0	0	0	0	0	0	0	0	0
UVHD01000045.1	1504635650	1	1	0	0	0	0	0	0	0	0	0	0	0	0	0	0	0	0	0	0	0	0	2	2375193	268755	[]	Burkholderia pseudomallei	Proteobacteria	Betaproteobacteria	Burkholderiales	Burkholderiaceae	Burkholderia	Burkholderia pseudomallei	{1: 'root', 2: 'Bacteria', 1224: 'Proteobacteria', 28216: 'Betaproteobacteria', 28450: 'Burkholderia pseudomallei', 32008: 'Burkholderia', 80840: 'Burkholderiales', 111527: 'pseudomallei group', 119060: 'Burkholderiaceae', 131567: 'cellular organisms'}	0	0	0	0	0	0	0	0	0	0	0	0	0	0
UVDC01000036.1	1504630418	1	1	0	0	0	0	0	0	0	0	0	0	0	0	0	0	0	0	0	0	0	0	2	2352113	268755	[]	Burkholderia pseudomallei	Proteobacteria	Betaproteobacteria	Burkholderiales	Burkholderiaceae	Burkholderia	Burkholderia pseudomallei	{1: 'root', 2: 'Bacteria', 1224: 'Proteobacteria', 28216: 'Betaproteobacteria', 28450: 'Burkholderia pseudomallei', 32008: 'Burkholderia', 80840: 'Burkholderiales', 111527: 'pseudomallei group', 119060: 'Burkholderiaceae', 131567: 'cellular organisms'}	0	0	0	0	0	0	0	0	0	0	0	0	0	0
UVAE01000012.1	1504625770	1	1	0	0	0	0	0	0	0	0	0	0	0	0	0	0	0	0	0	0	0	0	2	2352031	268755	[]	Burkholderia pseudomallei	Proteobacteria	Betaproteobacteria	Burkholderiales	Burkholderiaceae	Burkholderia	Burkholderia pseudomallei	{1: 'root', 2: 'Bacteria', 1224: 'Proteobacteria', 28216: 'Betaproteobacteria', 28450: 'Burkholderia pseudomallei', 32008: 'Burkholderia', 80840: 'Burkholderiales', 111527: 'pseudomallei group', 119060: 'Burkholderiaceae', 131567: 'cellular organisms'}	0	0	0	0	0	0	0	0	0	0	0	0	0	0
UUSO01000035.1	1504618509	1	1	0	0	0	0	0	0	0	0	0	0	0	0	0	0	0	0	0	0	0	0	2	2351955	268755	[]	Burkholderia pseudomallei	Proteobacteria	Betaproteobacteria	Burkholderiales	Burkholderiaceae	Burkholderia	Burkholderia pseudomallei	{1: 'root', 2: 'Bacteria', 1224: 'Proteobacteria', 28216: 'Betaproteobacteria', 28450: 'Burkholderia pseudomallei', 32008: 'Burkholderia', 80840: 'Burkholderiales', 111527: 'pseudomallei group', 119060: 'Burkholderiaceae', 131567: 'cellular organisms'}	0	0	0	0	0	0	0	0	0	0	0	0	0	0
UUSR01000010.1	1504614940	1	1	0	0	0	0	0	0	0	0	0	0	0	0	0	0	0	0	0	0	0	0	2	2351958	268755	[]	Burkholderia pseudomallei	Proteobacteria	Betaproteobacteria	Burkholderiales	Burkholderiaceae	Burkholderia	Burkholderia pseudomallei	{1: 'root', 2: 'Bacteria', 1224: 'Proteobacteria', 28216: 'Betaproteobacteria', 28450: 'Burkholderia pseudomallei', 32008: 'Burkholderia', 80840: 'Burkholderiales', 111527: 'pseudomallei group', 119060: 'Burkholderiaceae', 131567: 'cellular organisms'}	0	0	0	0	0	0	0	0	0	0	0	0	0	0
UVIO01000009.1	1504609739	1	1	0	0	0	0	0	0	0	0	0	0	0	0	0	0	0	0	0	0	0	0	2	2363031	268755	[]	Burkholderia pseudomallei	Proteobacteria	Betaproteobacteria	Burkholderiales	Burkholderiaceae	Burkholderia	Burkholderia pseudomallei	{1: 'root', 2: 'Bacteria', 1224: 'Proteobacteria', 28216: 'Betaproteobacteria', 28450: 'Burkholderia pseudomallei', 32008: 'Burkholderia', 80840: 'Burkholderiales', 111527: 'pseudomallei group', 119060: 'Burkholderiaceae', 131567: 'cellular organisms'}	0	0	0	0	0	0	0	0	0	0	0	0	0	0
UVLH01000003.1	1504605058	1	1	0	0	0	0	0	0	0	0	0	0	0	0	0	0	0	0	0	0	0	0	2	2352217	268755	[]	Burkholderia pseudomallei	Proteobacteria	Betaproteobacteria	Burkholderiales	Burkholderiaceae	Burkholderia	Burkholderia pseudomallei	{1: 'root', 2: 'Bacteria', 1224: 'Proteobacteria', 28216: 'Betaproteobacteria', 28450: 'Burkholderia pseudomallei', 32008: 'Burkholderia', 80840: 'Burkholderiales', 111527: 'pseudomallei group', 119060: 'Burkholderiaceae', 131567: 'cellular organisms'}	0	0	0	0	0	0	0	0	0	0	0	0	0	0
UUSI01000018.1	1504596156	1	1	0	0	0	0	0	0	0	0	0	0	0	0	0	0	0	0	0	0	0	0	2	2351944	268755	[]	Burkholderia pseudomallei	Proteobacteria	Betaproteobacteria	Burkholderiales	Burkholderiaceae	Burkholderia	Burkholderia pseudomallei	{1: 'root', 2: 'Bacteria', 1224: 'Proteobacteria', 28216: 'Betaproteobacteria', 28450: 'Burkholderia pseudomallei', 32008: 'Burkholderia', 80840: 'Burkholderiales', 111527: 'pseudomallei group', 119060: 'Burkholderiaceae', 131567: 'cellular organisms'}	0	0	0	0	0	0	0	0	0	0	0	0	0	0
UVIQ01000033.1	1504589102	1	1	0	0	0	0	0	0	0	0	0	0	0	0	0	0	0	0	0	0	0	0	2	2363036	268755	[]	Burkholderia pseudomallei	Proteobacteria	Betaproteobacteria	Burkholderiales	Burkholderiaceae	Burkholderia	Burkholderia pseudomallei	{1: 'root', 2: 'Bacteria', 1224: 'Proteobacteria', 28216: 'Betaproteobacteria', 28450: 'Burkholderia pseudomallei', 32008: 'Burkholderia', 80840: 'Burkholderiales', 111527: 'pseudomallei group', 119060: 'Burkholderiaceae', 131567: 'cellular organisms'}	0	0	0	0	0	0	0	0	0	0	0	0	0	0
UUSY01000016.1	1504584536	1	1	0	0	0	0	0	0	0	0	0	0	0	0	0	0	0	0	0	0	0	0	2	2351966	268755	[]	Burkholderia pseudomallei	Proteobacteria	Betaproteobacteria	Burkholderiales	Burkholderiaceae	Burkholderia	Burkholderia pseudomallei	{1: 'root', 2: 'Bacteria', 1224: 'Proteobacteria', 28216: 'Betaproteobacteria', 28450: 'Burkholderia pseudomallei', 32008: 'Burkholderia', 80840: 'Burkholderiales', 111527: 'pseudomallei group', 119060: 'Burkholderiaceae', 131567: 'cellular organisms'}	0	0	0	0	0	0	0	0	0	0	0	0	0	0
UVRU01000002.1	1504581669	1	1	0	0	0	0	0	0	0	0	0	0	0	0	0	0	0	0	0	0	0	0	2	2357643	268755	[]	Burkholderia pseudomallei	Proteobacteria	Betaproteobacteria	Burkholderiales	Burkholderiaceae	Burkholderia	Burkholderia pseudomallei	{1: 'root', 2: 'Bacteria', 1224: 'Proteobacteria', 28216: 'Betaproteobacteria', 28450: 'Burkholderia pseudomallei', 32008: 'Burkholderia', 80840: 'Burkholderiales', 111527: 'pseudomallei group', 119060: 'Burkholderiaceae', 131567: 'cellular organisms'}	0	0	0	0	0	0	0	0	0	0	0	0	0	0
UUTU01000020.1	1504572305	1	1	0	0	0	0	0	0	0	0	0	0	0	0	0	0	0	0	0	0	0	0	2	2351986	268755	[]	Burkholderia pseudomallei	Proteobacteria	Betaproteobacteria	Burkholderiales	Burkholderiaceae	Burkholderia	Burkholderia pseudomallei	{1: 'root', 2: 'Bacteria', 1224: 'Proteobacteria', 28216: 'Betaproteobacteria', 28450: 'Burkholderia pseudomallei', 32008: 'Burkholderia', 80840: 'Burkholderiales', 111527: 'pseudomallei group', 119060: 'Burkholderiaceae', 131567: 'cellular organisms'}	0	0	0	0	0	0	0	0	0	0	0	0	0	0
UUVW01000013.1	1504567643	1	1	0	0	0	0	0	0	0	0	0	0	0	0	0	0	0	0	0	0	0	0	2	2362939	268755	[]	Burkholderia pseudomallei	Proteobacteria	Betaproteobacteria	Burkholderiales	Burkholderiaceae	Burkholderia	Burkholderia pseudomallei	{1: 'root', 2: 'Bacteria', 1224: 'Proteobacteria', 28216: 'Betaproteobacteria', 28450: 'Burkholderia pseudomallei', 32008: 'Burkholderia', 80840: 'Burkholderiales', 111527: 'pseudomallei group', 119060: 'Burkholderiaceae', 131567: 'cellular organisms'}	0	0	0	0	0	0	0	0	0	0	0	0	0	0
UVND01000017.1	1504560734	1	1	0	0	0	0	0	0	0	0	0	0	0	0	0	0	0	0	0	0	0	0	2	2352269	268755	[]	Burkholderia pseudomallei	Proteobacteria	Betaproteobacteria	Burkholderiales	Burkholderiaceae	Burkholderia	Burkholderia pseudomallei	{1: 'root', 2: 'Bacteria', 1224: 'Proteobacteria', 28216: 'Betaproteobacteria', 28450: 'Burkholderia pseudomallei', 32008: 'Burkholderia', 80840: 'Burkholderiales', 111527: 'pseudomallei group', 119060: 'Burkholderiaceae', 131567: 'cellular organisms'}	0	0	0	0	0	0	0	0	0	0	0	0	0	0
UVDG01000003.1	1504557669	1	1	0	0	0	0	0	0	0	0	0	0	0	0	0	0	0	0	0	0	0	0	2	2352116	268755	[]	Burkholderia pseudomallei	Proteobacteria	Betaproteobacteria	Burkholderiales	Burkholderiaceae	Burkholderia	Burkholderia pseudomallei	{1: 'root', 2: 'Bacteria', 1224: 'Proteobacteria', 28216: 'Betaproteobacteria', 28450: 'Burkholderia pseudomallei', 32008: 'Burkholderia', 80840: 'Burkholderiales', 111527: 'pseudomallei group', 119060: 'Burkholderiaceae', 131567: 'cellular organisms'}	0	0	0	0	0	0	0	0	0	0	0	0	0	0
UVRQ01000002.1	1504551962	1	1	0	0	0	0	0	0	0	0	0	0	0	0	0	0	0	0	0	0	0	0	2	2357639	268755	[]	Burkholderia pseudomallei	Proteobacteria	Betaproteobacteria	Burkholderiales	Burkholderiaceae	Burkholderia	Burkholderia pseudomallei	{1: 'root', 2: 'Bacteria', 1224: 'Proteobacteria', 28216: 'Betaproteobacteria', 28450: 'Burkholderia pseudomallei', 32008: 'Burkholderia', 80840: 'Burkholderiales', 111527: 'pseudomallei group', 119060: 'Burkholderiaceae', 131567: 'cellular organisms'}	0	0	0	0	0	0	0	0	0	0	0	0	0	0
UUSC01000046.1	1504541463	1	1	0	0	0	0	0	0	0	0	0	0	0	0	0	0	0	0	0	0	0	0	2	2357549	268755	[]	Burkholderia pseudomallei	Proteobacteria	Betaproteobacteria	Burkholderiales	Burkholderiaceae	Burkholderia	Burkholderia pseudomallei	{1: 'root', 2: 'Bacteria', 1224: 'Proteobacteria', 28216: 'Betaproteobacteria', 28450: 'Burkholderia pseudomallei', 32008: 'Burkholderia', 80840: 'Burkholderiales', 111527: 'pseudomallei group', 119060: 'Burkholderiaceae', 131567: 'cellular organisms'}	0	0	0	0	0	0	0	0	0	0	0	0	0	0
UVCF01000005.1	1504539506	1	1	0	0	0	0	0	0	0	0	0	0	0	0	0	0	0	0	0	0	0	0	2	2352089	268755	[]	Burkholderia pseudomallei	Proteobacteria	Betaproteobacteria	Burkholderiales	Burkholderiaceae	Burkholderia	Burkholderia pseudomallei	{1: 'root', 2: 'Bacteria', 1224: 'Proteobacteria', 28216: 'Betaproteobacteria', 28450: 'Burkholderia pseudomallei', 32008: 'Burkholderia', 80840: 'Burkholderiales', 111527: 'pseudomallei group', 119060: 'Burkholderiaceae', 131567: 'cellular organisms'}	0	0	0	0	0	0	0	0	0	0	0	0	0	0
UUQT01000006.1	1504533511	1	1	0	0	0	0	0	0	0	0	0	0	0	0	0	0	0	0	0	0	0	0	2	2357527	268755	[]	Burkholderia pseudomallei	Proteobacteria	Betaproteobacteria	Burkholderiales	Burkholderiaceae	Burkholderia	Burkholderia pseudomallei	{1: 'root', 2: 'Bacteria', 1224: 'Proteobacteria', 28216: 'Betaproteobacteria', 28450: 'Burkholderia pseudomallei', 32008: 'Burkholderia', 80840: 'Burkholderiales', 111527: 'pseudomallei group', 119060: 'Burkholderiaceae', 131567: 'cellular organisms'}	0	0	0	0	0	0	0	0	0	0	0	0	0	0
UVAC01000003.1	1504528110	1	1	0	0	0	0	0	0	0	0	0	0	0	0	0	0	0	0	0	0	0	0	2	2352032	268755	[]	Burkholderia pseudomallei	Proteobacteria	Betaproteobacteria	Burkholderiales	Burkholderiaceae	Burkholderia	Burkholderia pseudomallei	{1: 'root', 2: 'Bacteria', 1224: 'Proteobacteria', 28216: 'Betaproteobacteria', 28450: 'Burkholderia pseudomallei', 32008: 'Burkholderia', 80840: 'Burkholderiales', 111527: 'pseudomallei group', 119060: 'Burkholderiaceae', 131567: 'cellular organisms'}	0	0	0	0	0	0	0	0	0	0	0	0	0	0
UVCY01000013.1	1504520639	1	1	0	0	0	0	0	0	0	0	0	0	0	0	0	0	0	0	0	0	0	0	2	2352107	268755	[]	Burkholderia pseudomallei	Proteobacteria	Betaproteobacteria	Burkholderiales	Burkholderiaceae	Burkholderia	Burkholderia pseudomallei	{1: 'root', 2: 'Bacteria', 1224: 'Proteobacteria', 28216: 'Betaproteobacteria', 28450: 'Burkholderia pseudomallei', 32008: 'Burkholderia', 80840: 'Burkholderiales', 111527: 'pseudomallei group', 119060: 'Burkholderiaceae', 131567: 'cellular organisms'}	0	0	0	0	0	0	0	0	0	0	0	0	0	0
UVRP01000001.1	1504517262	1	1	0	0	0	0	0	0	0	0	0	0	0	0	0	0	0	0	0	0	0	0	2	2357640	268755	[]	Burkholderia pseudomallei	Proteobacteria	Betaproteobacteria	Burkholderiales	Burkholderiaceae	Burkholderia	Burkholderia pseudomallei	{1: 'root', 2: 'Bacteria', 1224: 'Proteobacteria', 28216: 'Betaproteobacteria', 28450: 'Burkholderia pseudomallei', 32008: 'Burkholderia', 80840: 'Burkholderiales', 111527: 'pseudomallei group', 119060: 'Burkholderiaceae', 131567: 'cellular organisms'}	0	0	0	0	0	0	0	0	0	0	0	0	0	0
UURW01000014.1	1504508403	1	1	0	0	0	0	0	0	0	0	0	0	0	0	0	0	0	0	0	0	0	0	2	2357548	268755	[]	Burkholderia pseudomallei	Proteobacteria	Betaproteobacteria	Burkholderiales	Burkholderiaceae	Burkholderia	Burkholderia pseudomallei	{1: 'root', 2: 'Bacteria', 1224: 'Proteobacteria', 28216: 'Betaproteobacteria', 28450: 'Burkholderia pseudomallei', 32008: 'Burkholderia', 80840: 'Burkholderiales', 111527: 'pseudomallei group', 119060: 'Burkholderiaceae', 131567: 'cellular organisms'}	0	0	0	0	0	0	0	0	0	0	0	0	0	0
UVGR01000017.1	1504502304	1	1	0	0	0	0	0	0	0	0	0	0	0	0	0	0	0	0	0	0	0	0	2	2375184	268755	[]	Burkholderia pseudomallei	Proteobacteria	Betaproteobacteria	Burkholderiales	Burkholderiaceae	Burkholderia	Burkholderia pseudomallei	{1: 'root', 2: 'Bacteria', 1224: 'Proteobacteria', 28216: 'Betaproteobacteria', 28450: 'Burkholderia pseudomallei', 32008: 'Burkholderia', 80840: 'Burkholderiales', 111527: 'pseudomallei group', 119060: 'Burkholderiaceae', 131567: 'cellular organisms'}	0	0	0	0	0	0	0	0	0	0	0	0	0	0
UVAR01000043.1	1504494255	1	1	0	0	0	0	0	0	0	0	0	0	0	0	0	0	0	0	0	0	0	0	2	2352041	268755	[]	Burkholderia pseudomallei	Proteobacteria	Betaproteobacteria	Burkholderiales	Burkholderiaceae	Burkholderia	Burkholderia pseudomallei	{1: 'root', 2: 'Bacteria', 1224: 'Proteobacteria', 28216: 'Betaproteobacteria', 28450: 'Burkholderia pseudomallei', 32008: 'Burkholderia', 80840: 'Burkholderiales', 111527: 'pseudomallei group', 119060: 'Burkholderiaceae', 131567: 'cellular organisms'}	0	0	0	0	0	0	0	0	0	0	0	0	0	0
UVSO01000018.1	1504490520	1	1	0	0	0	0	0	0	0	0	0	0	0	0	0	0	0	0	0	0	0	0	2	2357664	268755	[]	Burkholderia pseudomallei	Proteobacteria	Betaproteobacteria	Burkholderiales	Burkholderiaceae	Burkholderia	Burkholderia pseudomallei	{1: 'root', 2: 'Bacteria', 1224: 'Proteobacteria', 28216: 'Betaproteobacteria', 28450: 'Burkholderia pseudomallei', 32008: 'Burkholderia', 80840: 'Burkholderiales', 111527: 'pseudomallei group', 119060: 'Burkholderiaceae', 131567: 'cellular organisms'}	0	0	0	0	0	0	0	0	0	0	0	0	0	0
UVRL01000001.1	1504487831	1	1	0	0	0	0	0	0	0	0	0	0	0	0	0	0	0	0	0	0	0	0	2	2357636	268755	[]	Burkholderia pseudomallei	Proteobacteria	Betaproteobacteria	Burkholderiales	Burkholderiaceae	Burkholderia	Burkholderia pseudomallei	{1: 'root', 2: 'Bacteria', 1224: 'Proteobacteria', 28216: 'Betaproteobacteria', 28450: 'Burkholderia pseudomallei', 32008: 'Burkholderia', 80840: 'Burkholderiales', 111527: 'pseudomallei group', 119060: 'Burkholderiaceae', 131567: 'cellular organisms'}	0	0	0	0	0	0	0	0	0	0	0	0	0	0
UVRJ01000002.1	1504481448	1	1	0	0	0	0	0	0	0	0	0	0	0	0	0	0	0	0	0	0	0	0	2	2357635	268755	[]	Burkholderia pseudomallei	Proteobacteria	Betaproteobacteria	Burkholderiales	Burkholderiaceae	Burkholderia	Burkholderia pseudomallei	{1: 'root', 2: 'Bacteria', 1224: 'Proteobacteria', 28216: 'Betaproteobacteria', 28450: 'Burkholderia pseudomallei', 32008: 'Burkholderia', 80840: 'Burkholderiales', 111527: 'pseudomallei group', 119060: 'Burkholderiaceae', 131567: 'cellular organisms'}	0	0	0	0	0	0	0	0	0	0	0	0	0	0
UVRM01000001.1	1504475990	1	1	0	0	0	0	0	0	0	0	0	0	0	0	0	0	0	0	0	0	0	0	2	2357634	268755	[]	Burkholderia pseudomallei	Proteobacteria	Betaproteobacteria	Burkholderiales	Burkholderiaceae	Burkholderia	Burkholderia pseudomallei	{1: 'root', 2: 'Bacteria', 1224: 'Proteobacteria', 28216: 'Betaproteobacteria', 28450: 'Burkholderia pseudomallei', 32008: 'Burkholderia', 80840: 'Burkholderiales', 111527: 'pseudomallei group', 119060: 'Burkholderiaceae', 131567: 'cellular organisms'}	0	0	0	0	0	0	0	0	0	0	0	0	0	0
UVNV01000004.1	1504469122	1	1	0	0	0	0	0	0	0	0	0	0	0	0	0	0	0	0	0	0	0	0	2	2352287	268755	[]	Burkholderia pseudomallei	Proteobacteria	Betaproteobacteria	Burkholderiales	Burkholderiaceae	Burkholderia	Burkholderia pseudomallei	{1: 'root', 2: 'Bacteria', 1224: 'Proteobacteria', 28216: 'Betaproteobacteria', 28450: 'Burkholderia pseudomallei', 32008: 'Burkholderia', 80840: 'Burkholderiales', 111527: 'pseudomallei group', 119060: 'Burkholderiaceae', 131567: 'cellular organisms'}	0	0	0	0	0	0	0	0	0	0	0	0	0	0
UURO01000006.1	1504462885	1	1	0	0	0	0	0	0	0	0	0	0	0	0	0	0	0	0	0	0	0	0	2	2357545	268755	[]	Burkholderia pseudomallei	Proteobacteria	Betaproteobacteria	Burkholderiales	Burkholderiaceae	Burkholderia	Burkholderia pseudomallei	{1: 'root', 2: 'Bacteria', 1224: 'Proteobacteria', 28216: 'Betaproteobacteria', 28450: 'Burkholderia pseudomallei', 32008: 'Burkholderia', 80840: 'Burkholderiales', 111527: 'pseudomallei group', 119060: 'Burkholderiaceae', 131567: 'cellular organisms'}	0	0	0	0	0	0	0	0	0	0	0	0	0	0
UVRS01000001.1	1504458374	1	1	0	0	0	0	0	0	0	0	0	0	0	0	0	0	0	0	0	0	0	0	2	2357642	268755	[]	Burkholderia pseudomallei	Proteobacteria	Betaproteobacteria	Burkholderiales	Burkholderiaceae	Burkholderia	Burkholderia pseudomallei	{1: 'root', 2: 'Bacteria', 1224: 'Proteobacteria', 28216: 'Betaproteobacteria', 28450: 'Burkholderia pseudomallei', 32008: 'Burkholderia', 80840: 'Burkholderiales', 111527: 'pseudomallei group', 119060: 'Burkholderiaceae', 131567: 'cellular organisms'}	0	0	0	0	0	0	0	0	0	0	0	0	0	0
UVHI01000016.1	1504449070	1	1	0	0	0	0	0	0	0	0	0	0	0	0	0	0	0	0	0	0	0	0	2	2375197	268755	[]	Burkholderia pseudomallei	Proteobacteria	Betaproteobacteria	Burkholderiales	Burkholderiaceae	Burkholderia	Burkholderia pseudomallei	{1: 'root', 2: 'Bacteria', 1224: 'Proteobacteria', 28216: 'Betaproteobacteria', 28450: 'Burkholderia pseudomallei', 32008: 'Burkholderia', 80840: 'Burkholderiales', 111527: 'pseudomallei group', 119060: 'Burkholderiaceae', 131567: 'cellular organisms'}	0	0	0	0	0	0	0	0	0	0	0	0	0	0
UUZL01000016.1	1504443188	1	1	0	0	0	0	0	0	0	0	0	0	0	0	0	0	0	0	0	0	0	0	2	2352013	268755	[]	Burkholderia pseudomallei	Proteobacteria	Betaproteobacteria	Burkholderiales	Burkholderiaceae	Burkholderia	Burkholderia pseudomallei	{1: 'root', 2: 'Bacteria', 1224: 'Proteobacteria', 28216: 'Betaproteobacteria', 28450: 'Burkholderia pseudomallei', 32008: 'Burkholderia', 80840: 'Burkholderiales', 111527: 'pseudomallei group', 119060: 'Burkholderiaceae', 131567: 'cellular organisms'}	0	0	0	0	0	0	0	0	0	0	0	0	0	0
UUVH01000060.1	1504435508	1	1	0	0	0	0	0	0	0	0	0	0	0	0	0	0	0	0	0	0	0	0	2	2362923	268755	[]	Burkholderia pseudomallei	Proteobacteria	Betaproteobacteria	Burkholderiales	Burkholderiaceae	Burkholderia	Burkholderia pseudomallei	{1: 'root', 2: 'Bacteria', 1224: 'Proteobacteria', 28216: 'Betaproteobacteria', 28450: 'Burkholderia pseudomallei', 32008: 'Burkholderia', 80840: 'Burkholderiales', 111527: 'pseudomallei group', 119060: 'Burkholderiaceae', 131567: 'cellular organisms'}	0	0	0	0	0	0	0	0	0	0	0	0	0	0
UUUC01000016.1	1504431856	1	1	0	0	0	0	0	0	0	0	0	0	0	0	0	0	0	0	0	0	0	0	2	2352000	268755	[]	Burkholderia pseudomallei	Proteobacteria	Betaproteobacteria	Burkholderiales	Burkholderiaceae	Burkholderia	Burkholderia pseudomallei	{1: 'root', 2: 'Bacteria', 1224: 'Proteobacteria', 28216: 'Betaproteobacteria', 28450: 'Burkholderia pseudomallei', 32008: 'Burkholderia', 80840: 'Burkholderiales', 111527: 'pseudomallei group', 119060: 'Burkholderiaceae', 131567: 'cellular organisms'}	0	0	0	0	0	0	0	0	0	0	0	0	0	0
UVHL01000016.1	1504425616	1	1	0	0	0	0	0	0	0	0	0	0	0	0	0	0	0	0	0	0	0	0	2	2375200	268755	[]	Burkholderia pseudomallei	Proteobacteria	Betaproteobacteria	Burkholderiales	Burkholderiaceae	Burkholderia	Burkholderia pseudomallei	{1: 'root', 2: 'Bacteria', 1224: 'Proteobacteria', 28216: 'Betaproteobacteria', 28450: 'Burkholderia pseudomallei', 32008: 'Burkholderia', 80840: 'Burkholderiales', 111527: 'pseudomallei group', 119060: 'Burkholderiaceae', 131567: 'cellular organisms'}	0	0	0	0	0	0	0	0	0	0	0	0	0	0
UVHQ01000016.1	1504420042	1	1	0	0	0	0	0	0	0	0	0	0	0	0	0	0	0	0	0	0	0	0	2	2375205	268755	[]	Burkholderia pseudomallei	Proteobacteria	Betaproteobacteria	Burkholderiales	Burkholderiaceae	Burkholderia	Burkholderia pseudomallei	{1: 'root', 2: 'Bacteria', 1224: 'Proteobacteria', 28216: 'Betaproteobacteria', 28450: 'Burkholderia pseudomallei', 32008: 'Burkholderia', 80840: 'Burkholderiales', 111527: 'pseudomallei group', 119060: 'Burkholderiaceae', 131567: 'cellular organisms'}	0	0	0	0	0	0	0	0	0	0	0	0	0	0
UVQZ01000050.1	1504411974	1	1	0	0	0	0	0	0	0	0	0	0	0	0	0	0	0	0	0	0	0	0	2	2357622	268755	[]	Burkholderia pseudomallei	Proteobacteria	Betaproteobacteria	Burkholderiales	Burkholderiaceae	Burkholderia	Burkholderia pseudomallei	{1: 'root', 2: 'Bacteria', 1224: 'Proteobacteria', 28216: 'Betaproteobacteria', 28450: 'Burkholderia pseudomallei', 32008: 'Burkholderia', 80840: 'Burkholderiales', 111527: 'pseudomallei group', 119060: 'Burkholderiaceae', 131567: 'cellular organisms'}	0	0	0	0	0	0	0	0	0	0	0	0	0	0
UUQX01000016.1	1504408151	1	1	0	0	0	0	0	0	0	0	0	0	0	0	0	0	0	0	0	0	0	0	2	2357529	268755	[]	Burkholderia pseudomallei	Proteobacteria	Betaproteobacteria	Burkholderiales	Burkholderiaceae	Burkholderia	Burkholderia pseudomallei	{1: 'root', 2: 'Bacteria', 1224: 'Proteobacteria', 28216: 'Betaproteobacteria', 28450: 'Burkholderia pseudomallei', 32008: 'Burkholderia', 80840: 'Burkholderiales', 111527: 'pseudomallei group', 119060: 'Burkholderiaceae', 131567: 'cellular organisms'}	0	0	0	0	0	0	0	0	0	0	0	0	0	0
UUVL01000014.1	1504402993	1	1	0	0	0	0	0	0	0	0	0	0	0	0	0	0	0	0	0	0	0	0	2	2362931	268755	[]	Burkholderia pseudomallei	Proteobacteria	Betaproteobacteria	Burkholderiales	Burkholderiaceae	Burkholderia	Burkholderia pseudomallei	{1: 'root', 2: 'Bacteria', 1224: 'Proteobacteria', 28216: 'Betaproteobacteria', 28450: 'Burkholderia pseudomallei', 32008: 'Burkholderia', 80840: 'Burkholderiales', 111527: 'pseudomallei group', 119060: 'Burkholderiaceae', 131567: 'cellular organisms'}	0	0	0	0	0	0	0	0	0	0	0	0	0	0
UUQK01000012.1	1504396715	1	1	0	0	0	0	0	0	0	0	0	0	0	0	0	0	0	0	0	0	0	0	2	2357523	268755	[]	Burkholderia pseudomallei	Proteobacteria	Betaproteobacteria	Burkholderiales	Burkholderiaceae	Burkholderia	Burkholderia pseudomallei	{1: 'root', 2: 'Bacteria', 1224: 'Proteobacteria', 28216: 'Betaproteobacteria', 28450: 'Burkholderia pseudomallei', 32008: 'Burkholderia', 80840: 'Burkholderiales', 111527: 'pseudomallei group', 119060: 'Burkholderiaceae', 131567: 'cellular organisms'}	0	0	0	0	0	0	0	0	0	0	0	0	0	0
UUQQ01000012.1	1504391334	1	1	0	0	0	0	0	0	0	0	0	0	0	0	0	0	0	0	0	0	0	0	2	2357522	268755	[]	Burkholderia pseudomallei	Proteobacteria	Betaproteobacteria	Burkholderiales	Burkholderiaceae	Burkholderia	Burkholderia pseudomallei	{1: 'root', 2: 'Bacteria', 1224: 'Proteobacteria', 28216: 'Betaproteobacteria', 28450: 'Burkholderia pseudomallei', 32008: 'Burkholderia', 80840: 'Burkholderiales', 111527: 'pseudomallei group', 119060: 'Burkholderiaceae', 131567: 'cellular organisms'}	0	0	0	0	0	0	0	0	0	0	0	0	0	0
UVFB01000071.1	1504382835	1	1	0	0	0	0	0	0	0	0	0	0	0	0	0	0	0	0	0	0	0	0	2	2352162	268755	[]	Burkholderia pseudomallei	Proteobacteria	Betaproteobacteria	Burkholderiales	Burkholderiaceae	Burkholderia	Burkholderia pseudomallei	{1: 'root', 2: 'Bacteria', 1224: 'Proteobacteria', 28216: 'Betaproteobacteria', 28450: 'Burkholderia pseudomallei', 32008: 'Burkholderia', 80840: 'Burkholderiales', 111527: 'pseudomallei group', 119060: 'Burkholderiaceae', 131567: 'cellular organisms'}	0	0	0	0	0	0	0	0	0	0	0	0	0	0
UUZD01000005.1	1504380938	1	1	0	0	0	0	0	0	0	0	0	0	0	0	0	0	0	0	0	0	0	0	2	2352007	268755	[]	Burkholderia pseudomallei	Proteobacteria	Betaproteobacteria	Burkholderiales	Burkholderiaceae	Burkholderia	Burkholderia pseudomallei	{1: 'root', 2: 'Bacteria', 1224: 'Proteobacteria', 28216: 'Betaproteobacteria', 28450: 'Burkholderia pseudomallei', 32008: 'Burkholderia', 80840: 'Burkholderiales', 111527: 'pseudomallei group', 119060: 'Burkholderiaceae', 131567: 'cellular organisms'}	0	0	0	0	0	0	0	0	0	0	0	0	0	0
UVOF01000032.1	1504371687	1	1	0	0	0	0	0	0	0	0	0	0	0	0	0	0	0	0	0	0	0	0	2	2352299	268755	[]	Burkholderia pseudomallei	Proteobacteria	Betaproteobacteria	Burkholderiales	Burkholderiaceae	Burkholderia	Burkholderia pseudomallei	{1: 'root', 2: 'Bacteria', 1224: 'Proteobacteria', 28216: 'Betaproteobacteria', 28450: 'Burkholderia pseudomallei', 32008: 'Burkholderia', 80840: 'Burkholderiales', 111527: 'pseudomallei group', 119060: 'Burkholderiaceae', 131567: 'cellular organisms'}	0	0	0	0	0	0	0	0	0	0	0	0	0	0
UVMD01000001.1	1504370336	1	1	0	0	0	0	0	0	0	0	0	0	0	0	0	0	0	0	0	0	0	0	2	2352244	268755	[]	Burkholderia pseudomallei	Proteobacteria	Betaproteobacteria	Burkholderiales	Burkholderiaceae	Burkholderia	Burkholderia pseudomallei	{1: 'root', 2: 'Bacteria', 1224: 'Proteobacteria', 28216: 'Betaproteobacteria', 28450: 'Burkholderia pseudomallei', 32008: 'Burkholderia', 80840: 'Burkholderiales', 111527: 'pseudomallei group', 119060: 'Burkholderiaceae', 131567: 'cellular organisms'}	0	0	0	0	0	0	0	0	0	0	0	0	0	0
UVLX01000016.1	1504360912	1	1	0	0	0	0	0	0	0	0	0	0	0	0	0	0	0	0	0	0	0	0	2	2352237	268755	[]	Burkholderia pseudomallei	Proteobacteria	Betaproteobacteria	Burkholderiales	Burkholderiaceae	Burkholderia	Burkholderia pseudomallei	{1: 'root', 2: 'Bacteria', 1224: 'Proteobacteria', 28216: 'Betaproteobacteria', 28450: 'Burkholderia pseudomallei', 32008: 'Burkholderia', 80840: 'Burkholderiales', 111527: 'pseudomallei group', 119060: 'Burkholderiaceae', 131567: 'cellular organisms'}	0	0	0	0	0	0	0	0	0	0	0	0	0	0
UVAJ01000008.1	1504356109	1	1	0	0	0	0	0	0	0	0	0	0	0	0	0	0	0	0	0	0	0	0	2	2352037	268755	[]	Burkholderia pseudomallei	Proteobacteria	Betaproteobacteria	Burkholderiales	Burkholderiaceae	Burkholderia	Burkholderia pseudomallei	{1: 'root', 2: 'Bacteria', 1224: 'Proteobacteria', 28216: 'Betaproteobacteria', 28450: 'Burkholderia pseudomallei', 32008: 'Burkholderia', 80840: 'Burkholderiales', 111527: 'pseudomallei group', 119060: 'Burkholderiaceae', 131567: 'cellular organisms'}	0	0	0	0	0	0	0	0	0	0	0	0	0	0
UVHF01000041.1	1504347337	1	1	0	0	0	0	0	0	0	0	0	0	0	0	0	0	0	0	0	0	0	0	2	2375192	268755	[]	Burkholderia pseudomallei	Proteobacteria	Betaproteobacteria	Burkholderiales	Burkholderiaceae	Burkholderia	Burkholderia pseudomallei	{1: 'root', 2: 'Bacteria', 1224: 'Proteobacteria', 28216: 'Betaproteobacteria', 28450: 'Burkholderia pseudomallei', 32008: 'Burkholderia', 80840: 'Burkholderiales', 111527: 'pseudomallei group', 119060: 'Burkholderiaceae', 131567: 'cellular organisms'}	0	0	0	0	0	0	0	0	0	0	0	0	0	0
UVNN01000019.1	1504343102	1	1	0	0	0	0	0	0	0	0	0	0	0	0	0	0	0	0	0	0	0	0	2	2352280	268755	[]	Burkholderia pseudomallei	Proteobacteria	Betaproteobacteria	Burkholderiales	Burkholderiaceae	Burkholderia	Burkholderia pseudomallei	{1: 'root', 2: 'Bacteria', 1224: 'Proteobacteria', 28216: 'Betaproteobacteria', 28450: 'Burkholderia pseudomallei', 32008: 'Burkholderia', 80840: 'Burkholderiales', 111527: 'pseudomallei group', 119060: 'Burkholderiaceae', 131567: 'cellular organisms'}	0	0	0	0	0	0	0	0	0	0	0	0	0	0
UVMI01000001.1	1504341047	1	1	0	0	0	0	0	0	0	0	0	0	0	0	0	0	0	0	0	0	0	0	2	2352248	268755	[]	Burkholderia pseudomallei	Proteobacteria	Betaproteobacteria	Burkholderiales	Burkholderiaceae	Burkholderia	Burkholderia pseudomallei	{1: 'root', 2: 'Bacteria', 1224: 'Proteobacteria', 28216: 'Betaproteobacteria', 28450: 'Burkholderia pseudomallei', 32008: 'Burkholderia', 80840: 'Burkholderiales', 111527: 'pseudomallei group', 119060: 'Burkholderiaceae', 131567: 'cellular organisms'}	0	0	0	0	0	0	0	0	0	0	0	0	0	0
UVDJ01000010.1	1504332989	1	1	0	0	0	0	0	0	0	0	0	0	0	0	0	0	0	0	0	0	0	0	2	2352114	268755	[]	Burkholderia pseudomallei	Proteobacteria	Betaproteobacteria	Burkholderiales	Burkholderiaceae	Burkholderia	Burkholderia pseudomallei	{1: 'root', 2: 'Bacteria', 1224: 'Proteobacteria', 28216: 'Betaproteobacteria', 28450: 'Burkholderia pseudomallei', 32008: 'Burkholderia', 80840: 'Burkholderiales', 111527: 'pseudomallei group', 119060: 'Burkholderiaceae', 131567: 'cellular organisms'}	0	0	0	0	0	0	0	0	0	0	0	0	0	0
UVRO01000001.1	1504329219	1	1	0	0	0	0	0	0	0	0	0	0	0	0	0	0	0	0	0	0	0	0	2	2357638	268755	[]	Burkholderia pseudomallei	Proteobacteria	Betaproteobacteria	Burkholderiales	Burkholderiaceae	Burkholderia	Burkholderia pseudomallei	{1: 'root', 2: 'Bacteria', 1224: 'Proteobacteria', 28216: 'Betaproteobacteria', 28450: 'Burkholderia pseudomallei', 32008: 'Burkholderia', 80840: 'Burkholderiales', 111527: 'pseudomallei group', 119060: 'Burkholderiaceae', 131567: 'cellular organisms'}	0	0	0	0	0	0	0	0	0	0	0	0	0	0
UVBB01000048.1	1504318040	1	1	0	0	0	0	0	0	0	0	0	0	0	0	0	0	0	0	0	0	0	0	2	2352058	268755	[]	Burkholderia pseudomallei	Proteobacteria	Betaproteobacteria	Burkholderiales	Burkholderiaceae	Burkholderia	Burkholderia pseudomallei	{1: 'root', 2: 'Bacteria', 1224: 'Proteobacteria', 28216: 'Betaproteobacteria', 28450: 'Burkholderia pseudomallei', 32008: 'Burkholderia', 80840: 'Burkholderiales', 111527: 'pseudomallei group', 119060: 'Burkholderiaceae', 131567: 'cellular organisms'}	0	0	0	0	0	0	0	0	0	0	0	0	0	0
UUZA01000019.1	1504313745	1	1	0	0	0	0	0	0	0	0	0	0	0	0	0	0	0	0	0	0	0	0	2	2352002	268755	[]	Burkholderia pseudomallei	Proteobacteria	Betaproteobacteria	Burkholderiales	Burkholderiaceae	Burkholderia	Burkholderia pseudomallei	{1: 'root', 2: 'Bacteria', 1224: 'Proteobacteria', 28216: 'Betaproteobacteria', 28450: 'Burkholderia pseudomallei', 32008: 'Burkholderia', 80840: 'Burkholderiales', 111527: 'pseudomallei group', 119060: 'Burkholderiaceae', 131567: 'cellular organisms'}	0	0	0	0	0	0	0	0	0	0	0	0	0	0
UVIU01000034.1	1504306885	1	1	0	0	0	0	0	0	0	0	0	0	0	0	0	0	0	0	0	0	0	0	2	2363038	268755	[]	Burkholderia pseudomallei	Proteobacteria	Betaproteobacteria	Burkholderiales	Burkholderiaceae	Burkholderia	Burkholderia pseudomallei	{1: 'root', 2: 'Bacteria', 1224: 'Proteobacteria', 28216: 'Betaproteobacteria', 28450: 'Burkholderia pseudomallei', 32008: 'Burkholderia', 80840: 'Burkholderiales', 111527: 'pseudomallei group', 119060: 'Burkholderiaceae', 131567: 'cellular organisms'}	0	0	0	0	0	0	0	0	0	0	0	0	0	0
UVSG01000006.1	1504303977	1	1	0	0	0	0	0	0	0	0	0	0	0	0	0	0	0	0	0	0	0	0	2	2357659	268755	[]	Burkholderia pseudomallei	Proteobacteria	Betaproteobacteria	Burkholderiales	Burkholderiaceae	Burkholderia	Burkholderia pseudomallei	{1: 'root', 2: 'Bacteria', 1224: 'Proteobacteria', 28216: 'Betaproteobacteria', 28450: 'Burkholderia pseudomallei', 32008: 'Burkholderia', 80840: 'Burkholderiales', 111527: 'pseudomallei group', 119060: 'Burkholderiaceae', 131567: 'cellular organisms'}	0	0	0	0	0	0	0	0	0	0	0	0	0	0
UVCW01000051.1	1504288589	1	1	0	0	0	0	0	0	0	0	0	0	0	0	0	0	0	0	0	0	0	0	2	2352105	268755	[]	Burkholderia pseudomallei	Proteobacteria	Betaproteobacteria	Burkholderiales	Burkholderiaceae	Burkholderia	Burkholderia pseudomallei	{1: 'root', 2: 'Bacteria', 1224: 'Proteobacteria', 28216: 'Betaproteobacteria', 28450: 'Burkholderia pseudomallei', 32008: 'Burkholderia', 80840: 'Burkholderiales', 111527: 'pseudomallei group', 119060: 'Burkholderiaceae', 131567: 'cellular organisms'}	0	0	0	0	0	0	0	0	0	0	0	0	0	0
UUZH01000019.1	1504284433	1	1	0	0	0	0	0	0	0	0	0	0	0	0	0	0	0	0	0	0	0	0	2	2352010	268755	[]	Burkholderia pseudomallei	Proteobacteria	Betaproteobacteria	Burkholderiales	Burkholderiaceae	Burkholderia	Burkholderia pseudomallei	{1: 'root', 2: 'Bacteria', 1224: 'Proteobacteria', 28216: 'Betaproteobacteria', 28450: 'Burkholderia pseudomallei', 32008: 'Burkholderia', 80840: 'Burkholderiales', 111527: 'pseudomallei group', 119060: 'Burkholderiaceae', 131567: 'cellular organisms'}	0	0	0	0	0	0	0	0	0	0	0	0	0	0
UVNP01000019.1	1504278269	1	1	0	0	0	0	0	0	0	0	0	0	0	0	0	0	0	0	0	0	0	0	2	2352285	268755	[]	Burkholderia pseudomallei	Proteobacteria	Betaproteobacteria	Burkholderiales	Burkholderiaceae	Burkholderia	Burkholderia pseudomallei	{1: 'root', 2: 'Bacteria', 1224: 'Proteobacteria', 28216: 'Betaproteobacteria', 28450: 'Burkholderia pseudomallei', 32008: 'Burkholderia', 80840: 'Burkholderiales', 111527: 'pseudomallei group', 119060: 'Burkholderiaceae', 131567: 'cellular organisms'}	0	0	0	0	0	0	0	0	0	0	0	0	0	0
UVNO01000019.1	1504272699	1	1	0	0	0	0	0	0	0	0	0	0	0	0	0	0	0	0	0	0	0	0	2	2352282	268755	[]	Burkholderia pseudomallei	Proteobacteria	Betaproteobacteria	Burkholderiales	Burkholderiaceae	Burkholderia	Burkholderia pseudomallei	{1: 'root', 2: 'Bacteria', 1224: 'Proteobacteria', 28216: 'Betaproteobacteria', 28450: 'Burkholderia pseudomallei', 32008: 'Burkholderia', 80840: 'Burkholderiales', 111527: 'pseudomallei group', 119060: 'Burkholderiaceae', 131567: 'cellular organisms'}	0	0	0	0	0	0	0	0	0	0	0	0	0	0
UVKM01000009.1	1504268805	1	1	0	0	0	0	0	0	0	0	0	0	0	0	0	0	0	0	0	0	0	0	2	2352195	268755	[]	Burkholderia pseudomallei	Proteobacteria	Betaproteobacteria	Burkholderiales	Burkholderiaceae	Burkholderia	Burkholderia pseudomallei	{1: 'root', 2: 'Bacteria', 1224: 'Proteobacteria', 28216: 'Betaproteobacteria', 28450: 'Burkholderia pseudomallei', 32008: 'Burkholderia', 80840: 'Burkholderiales', 111527: 'pseudomallei group', 119060: 'Burkholderiaceae', 131567: 'cellular organisms'}	0	0	0	0	0	0	0	0	0	0	0	0	0	0
UVRX01000025.1	1504260548	1	1	0	0	0	0	0	0	0	0	0	0	0	0	0	0	0	0	0	0	0	0	2	2357647	268755	[]	Burkholderia pseudomallei	Proteobacteria	Betaproteobacteria	Burkholderiales	Burkholderiaceae	Burkholderia	Burkholderia pseudomallei	{1: 'root', 2: 'Bacteria', 1224: 'Proteobacteria', 28216: 'Betaproteobacteria', 28450: 'Burkholderia pseudomallei', 32008: 'Burkholderia', 80840: 'Burkholderiales', 111527: 'pseudomallei group', 119060: 'Burkholderiaceae', 131567: 'cellular organisms'}	0	0	0	0	0	0	0	0	0	0	0	0	0	0
UVIM01000056.1	1504253465	1	1	0	0	0	0	0	0	0	0	0	0	0	0	0	0	0	0	0	0	0	0	2	2363030	268755	[]	Burkholderia pseudomallei	Proteobacteria	Betaproteobacteria	Burkholderiales	Burkholderiaceae	Burkholderia	Burkholderia pseudomallei	{1: 'root', 2: 'Bacteria', 1224: 'Proteobacteria', 28216: 'Betaproteobacteria', 28450: 'Burkholderia pseudomallei', 32008: 'Burkholderia', 80840: 'Burkholderiales', 111527: 'pseudomallei group', 119060: 'Burkholderiaceae', 131567: 'cellular organisms'}	0	0	0	0	0	0	0	0	0	0	0	0	0	0
UVRR01000001.1	1504252870	1	1	0	0	0	0	0	0	0	0	0	0	0	0	0	0	0	0	0	0	0	0	2	2357641	268755	[]	Burkholderia pseudomallei	Proteobacteria	Betaproteobacteria	Burkholderiales	Burkholderiaceae	Burkholderia	Burkholderia pseudomallei	{1: 'root', 2: 'Bacteria', 1224: 'Proteobacteria', 28216: 'Betaproteobacteria', 28450: 'Burkholderia pseudomallei', 32008: 'Burkholderia', 80840: 'Burkholderiales', 111527: 'pseudomallei group', 119060: 'Burkholderiaceae', 131567: 'cellular organisms'}	0	0	0	0	0	0	0	0	0	0	0	0	0	0
UVHC01000038.1	1504241663	1	1	0	0	0	0	0	0	0	0	0	0	0	0	0	0	0	0	0	0	0	0	2	2375190	268755	[]	Burkholderia pseudomallei	Proteobacteria	Betaproteobacteria	Burkholderiales	Burkholderiaceae	Burkholderia	Burkholderia pseudomallei	{1: 'root', 2: 'Bacteria', 1224: 'Proteobacteria', 28216: 'Betaproteobacteria', 28450: 'Burkholderia pseudomallei', 32008: 'Burkholderia', 80840: 'Burkholderiales', 111527: 'pseudomallei group', 119060: 'Burkholderiaceae', 131567: 'cellular organisms'}	0	0	0	0	0	0	0	0	0	0	0	0	0	0
UVOG01000019.1	1504237517	1	1	0	0	0	0	0	0	0	0	0	0	0	0	0	0	0	0	0	0	0	0	2	2352296	268755	[]	Burkholderia pseudomallei	Proteobacteria	Betaproteobacteria	Burkholderiales	Burkholderiaceae	Burkholderia	Burkholderia pseudomallei	{1: 'root', 2: 'Bacteria', 1224: 'Proteobacteria', 28216: 'Betaproteobacteria', 28450: 'Burkholderia pseudomallei', 32008: 'Burkholderia', 80840: 'Burkholderiales', 111527: 'pseudomallei group', 119060: 'Burkholderiaceae', 131567: 'cellular organisms'}	0	0	0	0	0	0	0	0	0	0	0	0	0	0
UVKR01000012.1	1504233046	1	1	0	0	0	0	0	0	0	0	0	0	0	0	0	0	0	0	0	0	0	0	2	2352198	268755	[]	Burkholderia pseudomallei	Proteobacteria	Betaproteobacteria	Burkholderiales	Burkholderiaceae	Burkholderia	Burkholderia pseudomallei	{1: 'root', 2: 'Bacteria', 1224: 'Proteobacteria', 28216: 'Betaproteobacteria', 28450: 'Burkholderia pseudomallei', 32008: 'Burkholderia', 80840: 'Burkholderiales', 111527: 'pseudomallei group', 119060: 'Burkholderiaceae', 131567: 'cellular organisms'}	0	0	0	0	0	0	0	0	0	0	0	0	0	0
UUSV01000015.1	1504225959	1	1	0	0	0	0	0	0	0	0	0	0	0	0	0	0	0	0	0	0	0	0	2	2351961	268755	[]	Burkholderia pseudomallei	Proteobacteria	Betaproteobacteria	Burkholderiales	Burkholderiaceae	Burkholderia	Burkholderia pseudomallei	{1: 'root', 2: 'Bacteria', 1224: 'Proteobacteria', 28216: 'Betaproteobacteria', 28450: 'Burkholderia pseudomallei', 32008: 'Burkholderia', 80840: 'Burkholderiales', 111527: 'pseudomallei group', 119060: 'Burkholderiaceae', 131567: 'cellular organisms'}	0	0	0	0	0	0	0	0	0	0	0	0	0	0
UVRW01000014.1	1504220318	1	1	0	0	0	0	0	0	0	0	0	0	0	0	0	0	0	0	0	0	0	0	2	2357646	268755	[]	Burkholderia pseudomallei	Proteobacteria	Betaproteobacteria	Burkholderiales	Burkholderiaceae	Burkholderia	Burkholderia pseudomallei	{1: 'root', 2: 'Bacteria', 1224: 'Proteobacteria', 28216: 'Betaproteobacteria', 28450: 'Burkholderia pseudomallei', 32008: 'Burkholderia', 80840: 'Burkholderiales', 111527: 'pseudomallei group', 119060: 'Burkholderiaceae', 131567: 'cellular organisms'}	0	0	0	0	0	0	0	0	0	0	0	0	0	0
UUTM01000016.1	1504214460	1	1	0	0	0	0	0	0	0	0	0	0	0	0	0	0	0	0	0	0	0	0	2	2351983	268755	[]	Burkholderia pseudomallei	Proteobacteria	Betaproteobacteria	Burkholderiales	Burkholderiaceae	Burkholderia	Burkholderia pseudomallei	{1: 'root', 2: 'Bacteria', 1224: 'Proteobacteria', 28216: 'Betaproteobacteria', 28450: 'Burkholderia pseudomallei', 32008: 'Burkholderia', 80840: 'Burkholderiales', 111527: 'pseudomallei group', 119060: 'Burkholderiaceae', 131567: 'cellular organisms'}	0	0	0	0	0	0	0	0	0	0	0	0	0	0
UVKO01000055.1	1504206745	1	1	0	0	0	0	0	0	0	0	0	0	0	0	0	0	0	0	0	0	0	0	2	2352199	268755	[]	Burkholderia pseudomallei	Proteobacteria	Betaproteobacteria	Burkholderiales	Burkholderiaceae	Burkholderia	Burkholderia pseudomallei	{1: 'root', 2: 'Bacteria', 1224: 'Proteobacteria', 28216: 'Betaproteobacteria', 28450: 'Burkholderia pseudomallei', 32008: 'Burkholderia', 80840: 'Burkholderiales', 111527: 'pseudomallei group', 119060: 'Burkholderiaceae', 131567: 'cellular organisms'}	0	0	0	0	0	0	0	0	0	0	0	0	0	0
UVAG01000044.1	1504200711	1	1	0	0	0	0	0	0	0	0	0	0	0	0	0	0	0	0	0	0	0	0	2	2352052	268755	[]	Burkholderia pseudomallei	Proteobacteria	Betaproteobacteria	Burkholderiales	Burkholderiaceae	Burkholderia	Burkholderia pseudomallei	{1: 'root', 2: 'Bacteria', 1224: 'Proteobacteria', 28216: 'Betaproteobacteria', 28450: 'Burkholderia pseudomallei', 32008: 'Burkholderia', 80840: 'Burkholderiales', 111527: 'pseudomallei group', 119060: 'Burkholderiaceae', 131567: 'cellular organisms'}	0	0	0	0	0	0	0	0	0	0	0	0	0	0
UUYC01000004.1	1504198862	1	1	0	0	0	0	0	0	0	0	0	0	0	0	0	0	0	0	0	0	0	0	2	2352004	268755	[]	Burkholderia pseudomallei	Proteobacteria	Betaproteobacteria	Burkholderiales	Burkholderiaceae	Burkholderia	Burkholderia pseudomallei	{1: 'root', 2: 'Bacteria', 1224: 'Proteobacteria', 28216: 'Betaproteobacteria', 28450: 'Burkholderia pseudomallei', 32008: 'Burkholderia', 80840: 'Burkholderiales', 111527: 'pseudomallei group', 119060: 'Burkholderiaceae', 131567: 'cellular organisms'}	0	0	0	0	0	0	0	0	0	0	0	0	0	0
UVKS01000009.1	1504192626	1	1	0	0	0	0	0	0	0	0	0	0	0	0	0	0	0	0	0	0	0	0	2	2352202	268755	[]	Burkholderia pseudomallei	Proteobacteria	Betaproteobacteria	Burkholderiales	Burkholderiaceae	Burkholderia	Burkholderia pseudomallei	{1: 'root', 2: 'Bacteria', 1224: 'Proteobacteria', 28216: 'Betaproteobacteria', 28450: 'Burkholderia pseudomallei', 32008: 'Burkholderia', 80840: 'Burkholderiales', 111527: 'pseudomallei group', 119060: 'Burkholderiaceae', 131567: 'cellular organisms'}	0	0	0	0	0	0	0	0	0	0	0	0	0	0
UVSD01000019.1	1504184915	1	1	0	0	0	0	0	0	0	0	0	0	0	0	0	0	0	0	0	0	0	0	2	2357655	268755	[]	Burkholderia pseudomallei	Proteobacteria	Betaproteobacteria	Burkholderiales	Burkholderiaceae	Burkholderia	Burkholderia pseudomallei	{1: 'root', 2: 'Bacteria', 1224: 'Proteobacteria', 28216: 'Betaproteobacteria', 28450: 'Burkholderia pseudomallei', 32008: 'Burkholderia', 80840: 'Burkholderiales', 111527: 'pseudomallei group', 119060: 'Burkholderiaceae', 131567: 'cellular organisms'}	0	0	0	0	0	0	0	0	0	0	0	0	0	0
UUZC01000016.1	1504179333	1	1	0	0	0	0	0	0	0	0	0	0	0	0	0	0	0	0	0	0	0	0	2	2352009	268755	[]	Burkholderia pseudomallei	Proteobacteria	Betaproteobacteria	Burkholderiales	Burkholderiaceae	Burkholderia	Burkholderia pseudomallei	{1: 'root', 2: 'Bacteria', 1224: 'Proteobacteria', 28216: 'Betaproteobacteria', 28450: 'Burkholderia pseudomallei', 32008: 'Burkholderia', 80840: 'Burkholderiales', 111527: 'pseudomallei group', 119060: 'Burkholderiaceae', 131567: 'cellular organisms'}	0	0	0	0	0	0	0	0	0	0	0	0	0	0
UVMB01000022.1	1504172714	1	1	0	0	0	0	0	0	0	0	0	0	0	0	0	0	0	0	0	0	0	0	2	2352243	268755	[]	Burkholderia pseudomallei	Proteobacteria	Betaproteobacteria	Burkholderiales	Burkholderiaceae	Burkholderia	Burkholderia pseudomallei	{1: 'root', 2: 'Bacteria', 1224: 'Proteobacteria', 28216: 'Betaproteobacteria', 28450: 'Burkholderia pseudomallei', 32008: 'Burkholderia', 80840: 'Burkholderiales', 111527: 'pseudomallei group', 119060: 'Burkholderiaceae', 131567: 'cellular organisms'}	0	0	0	0	0	0	0	0	0	0	0	0	0	0
UVCX01000016.1	1504167738	1	1	0	0	0	0	0	0	0	0	0	0	0	0	0	0	0	0	0	0	0	0	2	2352104	268755	[]	Burkholderia pseudomallei	Proteobacteria	Betaproteobacteria	Burkholderiales	Burkholderiaceae	Burkholderia	Burkholderia pseudomallei	{1: 'root', 2: 'Bacteria', 1224: 'Proteobacteria', 28216: 'Betaproteobacteria', 28450: 'Burkholderia pseudomallei', 32008: 'Burkholderia', 80840: 'Burkholderiales', 111527: 'pseudomallei group', 119060: 'Burkholderiaceae', 131567: 'cellular organisms'}	0	0	0	0	0	0	0	0	0	0	0	0	0	0
UUQI01000032.1	1504160427	1	1	0	0	0	0	0	0	0	0	0	0	0	0	0	0	0	0	0	0	0	0	2	2357516	268755	[]	Burkholderia pseudomallei	Proteobacteria	Betaproteobacteria	Burkholderiales	Burkholderiaceae	Burkholderia	Burkholderia pseudomallei	{1: 'root', 2: 'Bacteria', 1224: 'Proteobacteria', 28216: 'Betaproteobacteria', 28450: 'Burkholderia pseudomallei', 32008: 'Burkholderia', 80840: 'Burkholderiales', 111527: 'pseudomallei group', 119060: 'Burkholderiaceae', 131567: 'cellular organisms'}	0	0	0	0	0	0	0	0	0	0	0	0	0	0
UUQJ01000013.1	1504156193	1	1	0	0	0	0	0	0	0	0	0	0	0	0	0	0	0	0	0	0	0	0	2	2357517	268755	[]	Burkholderia pseudomallei	Proteobacteria	Betaproteobacteria	Burkholderiales	Burkholderiaceae	Burkholderia	Burkholderia pseudomallei	{1: 'root', 2: 'Bacteria', 1224: 'Proteobacteria', 28216: 'Betaproteobacteria', 28450: 'Burkholderia pseudomallei', 32008: 'Burkholderia', 80840: 'Burkholderiales', 111527: 'pseudomallei group', 119060: 'Burkholderiaceae', 131567: 'cellular organisms'}	0	0	0	0	0	0	0	0	0	0	0	0	0	0
UURZ01000003.1	1504152955	1	1	0	0	0	0	0	0	0	0	0	0	0	0	0	0	0	0	0	0	0	0	2	2357550	268755	[]	Burkholderia pseudomallei	Proteobacteria	Betaproteobacteria	Burkholderiales	Burkholderiaceae	Burkholderia	Burkholderia pseudomallei	{1: 'root', 2: 'Bacteria', 1224: 'Proteobacteria', 28216: 'Betaproteobacteria', 28450: 'Burkholderia pseudomallei', 32008: 'Burkholderia', 80840: 'Burkholderiales', 111527: 'pseudomallei group', 119060: 'Burkholderiaceae', 131567: 'cellular organisms'}	0	0	0	0	0	0	0	0	0	0	0	0	0	0
UVOB01000011.1	1504145391	1	1	0	0	0	0	0	0	0	0	0	0	0	0	0	0	0	0	0	0	0	0	2	2352295	268755	[]	Burkholderia pseudomallei	Proteobacteria	Betaproteobacteria	Burkholderiales	Burkholderiaceae	Burkholderia	Burkholderia pseudomallei	{1: 'root', 2: 'Bacteria', 1224: 'Proteobacteria', 28216: 'Betaproteobacteria', 28450: 'Burkholderia pseudomallei', 32008: 'Burkholderia', 80840: 'Burkholderiales', 111527: 'pseudomallei group', 119060: 'Burkholderiaceae', 131567: 'cellular organisms'}	0	0	0	0	0	0	0	0	0	0	0	0	0	0
UUWH01000006.1	1504140463	1	1	0	0	0	0	0	0	0	0	0	0	0	0	0	0	0	0	0	0	0	0	2	2362954	268755	[]	Burkholderia pseudomallei	Proteobacteria	Betaproteobacteria	Burkholderiales	Burkholderiaceae	Burkholderia	Burkholderia pseudomallei	{1: 'root', 2: 'Bacteria', 1224: 'Proteobacteria', 28216: 'Betaproteobacteria', 28450: 'Burkholderia pseudomallei', 32008: 'Burkholderia', 80840: 'Burkholderiales', 111527: 'pseudomallei group', 119060: 'Burkholderiaceae', 131567: 'cellular organisms'}	0	0	0	1	0	0	0	0	0	0	0	0	0	0
UVIB01000050.1	1504130677	1	1	0	0	0	0	0	0	0	0	0	0	0	0	0	0	0	0	0	0	0	0	2	2363022	268755	[]	Burkholderia pseudomallei	Proteobacteria	Betaproteobacteria	Burkholderiales	Burkholderiaceae	Burkholderia	Burkholderia pseudomallei	{1: 'root', 2: 'Bacteria', 1224: 'Proteobacteria', 28216: 'Betaproteobacteria', 28450: 'Burkholderia pseudomallei', 32008: 'Burkholderia', 80840: 'Burkholderiales', 111527: 'pseudomallei group', 119060: 'Burkholderiaceae', 131567: 'cellular organisms'}	0	0	0	0	0	0	0	0	0	0	0	0	0	0
UVLA01000025.1	1504126027	1	1	0	0	0	0	0	0	0	0	0	0	0	0	0	0	0	0	0	0	0	0	2	2352211	268755	[]	Burkholderia pseudomallei	Proteobacteria	Betaproteobacteria	Burkholderiales	Burkholderiaceae	Burkholderia	Burkholderia pseudomallei	{1: 'root', 2: 'Bacteria', 1224: 'Proteobacteria', 28216: 'Betaproteobacteria', 28450: 'Burkholderia pseudomallei', 32008: 'Burkholderia', 80840: 'Burkholderiales', 111527: 'pseudomallei group', 119060: 'Burkholderiaceae', 131567: 'cellular organisms'}	0	0	0	0	0	0	0	0	0	0	0	0	0	0
UVNT01000016.1	1504120302	1	1	0	0	0	0	0	0	0	0	0	0	0	0	0	0	0	0	0	0	0	0	2	2352286	268755	[]	Burkholderia pseudomallei	Proteobacteria	Betaproteobacteria	Burkholderiales	Burkholderiaceae	Burkholderia	Burkholderia pseudomallei	{1: 'root', 2: 'Bacteria', 1224: 'Proteobacteria', 28216: 'Betaproteobacteria', 28450: 'Burkholderia pseudomallei', 32008: 'Burkholderia', 80840: 'Burkholderiales', 111527: 'pseudomallei group', 119060: 'Burkholderiaceae', 131567: 'cellular organisms'}	0	0	0	0	0	0	0	0	0	0	0	0	0	0
UVDB01000033.1	1504113995	1	1	0	0	0	0	0	0	0	0	0	0	0	0	0	0	0	0	0	0	0	0	2	2352110	268755	[]	Burkholderia pseudomallei	Proteobacteria	Betaproteobacteria	Burkholderiales	Burkholderiaceae	Burkholderia	Burkholderia pseudomallei	{1: 'root', 2: 'Bacteria', 1224: 'Proteobacteria', 28216: 'Betaproteobacteria', 28450: 'Burkholderia pseudomallei', 32008: 'Burkholderia', 80840: 'Burkholderiales', 111527: 'pseudomallei group', 119060: 'Burkholderiaceae', 131567: 'cellular organisms'}	0	0	0	0	0	0	0	0	0	0	0	0	0	0
UVDA01000046.1	1504107361	1	1	0	0	0	0	0	0	0	0	0	0	0	0	0	0	0	0	0	0	0	0	2	2352111	268755	[]	Burkholderia pseudomallei	Proteobacteria	Betaproteobacteria	Burkholderiales	Burkholderiaceae	Burkholderia	Burkholderia pseudomallei	{1: 'root', 2: 'Bacteria', 1224: 'Proteobacteria', 28216: 'Betaproteobacteria', 28450: 'Burkholderia pseudomallei', 32008: 'Burkholderia', 80840: 'Burkholderiales', 111527: 'pseudomallei group', 119060: 'Burkholderiaceae', 131567: 'cellular organisms'}	0	0	0	0	0	0	0	0	0	0	0	0	0	0
UUQV01000016.1	1504103456	1	1	0	0	0	0	0	0	0	0	0	0	0	0	0	0	0	0	0	0	0	0	2	2357530	268755	[]	Burkholderia pseudomallei	Proteobacteria	Betaproteobacteria	Burkholderiales	Burkholderiaceae	Burkholderia	Burkholderia pseudomallei	{1: 'root', 2: 'Bacteria', 1224: 'Proteobacteria', 28216: 'Betaproteobacteria', 28450: 'Burkholderia pseudomallei', 32008: 'Burkholderia', 80840: 'Burkholderiales', 111527: 'pseudomallei group', 119060: 'Burkholderiaceae', 131567: 'cellular organisms'}	0	0	0	0	0	0	0	0	0	0	0	0	0	0
UVKT01000021.1	1504096870	1	1	0	0	0	0	0	0	0	0	0	0	0	0	0	0	0	0	0	0	0	0	2	2352203	268755	[]	Burkholderia pseudomallei	Proteobacteria	Betaproteobacteria	Burkholderiales	Burkholderiaceae	Burkholderia	Burkholderia pseudomallei	{1: 'root', 2: 'Bacteria', 1224: 'Proteobacteria', 28216: 'Betaproteobacteria', 28450: 'Burkholderia pseudomallei', 32008: 'Burkholderia', 80840: 'Burkholderiales', 111527: 'pseudomallei group', 119060: 'Burkholderiaceae', 131567: 'cellular organisms'}	0	0	0	0	0	0	0	0	0	0	0	0	0	0
UUWF01000048.1	1504089754	1	1	0	0	0	0	0	0	0	0	0	0	0	0	0	0	0	0	0	0	0	0	2	2362957	268755	[]	Burkholderia pseudomallei	Proteobacteria	Betaproteobacteria	Burkholderiales	Burkholderiaceae	Burkholderia	Burkholderia pseudomallei	{1: 'root', 2: 'Bacteria', 1224: 'Proteobacteria', 28216: 'Betaproteobacteria', 28450: 'Burkholderia pseudomallei', 32008: 'Burkholderia', 80840: 'Burkholderiales', 111527: 'pseudomallei group', 119060: 'Burkholderiaceae', 131567: 'cellular organisms'}	0	0	0	0	0	0	0	0	0	0	0	0	0	0
UVSF01000007.1	1504087595	1	1	0	0	0	0	0	0	0	0	0	0	0	0	0	0	0	0	0	0	0	0	2	2357656	268755	[]	Burkholderia pseudomallei	Proteobacteria	Betaproteobacteria	Burkholderiales	Burkholderiaceae	Burkholderia	Burkholderia pseudomallei	{1: 'root', 2: 'Bacteria', 1224: 'Proteobacteria', 28216: 'Betaproteobacteria', 28450: 'Burkholderia pseudomallei', 32008: 'Burkholderia', 80840: 'Burkholderiales', 111527: 'pseudomallei group', 119060: 'Burkholderiaceae', 131567: 'cellular organisms'}	0	0	0	0	0	0	0	0	0	0	0	0	0	0
UUQY01000005.1	1504081346	1	1	0	0	0	0	0	0	0	0	0	0	0	0	0	0	0	0	0	0	0	0	2	2357534	268755	[]	Burkholderia pseudomallei	Proteobacteria	Betaproteobacteria	Burkholderiales	Burkholderiaceae	Burkholderia	Burkholderia pseudomallei	{1: 'root', 2: 'Bacteria', 1224: 'Proteobacteria', 28216: 'Betaproteobacteria', 28450: 'Burkholderia pseudomallei', 32008: 'Burkholderia', 80840: 'Burkholderiales', 111527: 'pseudomallei group', 119060: 'Burkholderiaceae', 131567: 'cellular organisms'}	0	0	0	0	0	0	0	0	0	0	0	0	0	0
UURL01000004.1	1504076080	1	1	0	0	0	0	0	0	0	0	0	0	0	0	0	0	0	0	0	0	0	0	2	2357542	268755	[]	Burkholderia pseudomallei	Proteobacteria	Betaproteobacteria	Burkholderiales	Burkholderiaceae	Burkholderia	Burkholderia pseudomallei	{1: 'root', 2: 'Bacteria', 1224: 'Proteobacteria', 28216: 'Betaproteobacteria', 28450: 'Burkholderia pseudomallei', 32008: 'Burkholderia', 80840: 'Burkholderiales', 111527: 'pseudomallei group', 119060: 'Burkholderiaceae', 131567: 'cellular organisms'}	0	0	0	0	0	0	0	0	0	0	0	0	0	0
UUQL01000018.1	1504062761	1	1	0	0	0	0	0	0	0	0	0	0	0	0	0	0	0	0	0	0	0	0	2	2357518	268755	[]	Burkholderia pseudomallei	Proteobacteria	Betaproteobacteria	Burkholderiales	Burkholderiaceae	Burkholderia	Burkholderia pseudomallei	{1: 'root', 2: 'Bacteria', 1224: 'Proteobacteria', 28216: 'Betaproteobacteria', 28450: 'Burkholderia pseudomallei', 32008: 'Burkholderia', 80840: 'Burkholderiales', 111527: 'pseudomallei group', 119060: 'Burkholderiaceae', 131567: 'cellular organisms'}	0	0	0	0	0	0	0	0	0	0	0	0	0	0
UVIG01000052.1	1504055490	1	1	0	0	0	0	0	0	0	0	0	0	0	0	0	0	0	0	0	0	0	0	2	2363025	268755	[]	Burkholderia pseudomallei	Proteobacteria	Betaproteobacteria	Burkholderiales	Burkholderiaceae	Burkholderia	Burkholderia pseudomallei	{1: 'root', 2: 'Bacteria', 1224: 'Proteobacteria', 28216: 'Betaproteobacteria', 28450: 'Burkholderia pseudomallei', 32008: 'Burkholderia', 80840: 'Burkholderiales', 111527: 'pseudomallei group', 119060: 'Burkholderiaceae', 131567: 'cellular organisms'}	0	0	0	0	0	0	0	0	0	0	0	0	0	0
UVGS01000014.1	1504051869	1	1	0	0	0	0	0	0	0	0	0	0	0	0	0	0	0	0	0	0	0	0	2	2375183	268755	[]	Burkholderia pseudomallei	Proteobacteria	Betaproteobacteria	Burkholderiales	Burkholderiaceae	Burkholderia	Burkholderia pseudomallei	{1: 'root', 2: 'Bacteria', 1224: 'Proteobacteria', 28216: 'Betaproteobacteria', 28450: 'Burkholderia pseudomallei', 32008: 'Burkholderia', 80840: 'Burkholderiales', 111527: 'pseudomallei group', 119060: 'Burkholderiaceae', 131567: 'cellular organisms'}	0	0	0	0	0	0	0	0	0	0	0	0	0	0
UVNE01000016.1	1504045472	1	1	0	0	0	0	0	0	0	0	0	0	0	0	0	0	0	0	0	0	0	0	2	2352273	268755	[]	Burkholderia pseudomallei	Proteobacteria	Betaproteobacteria	Burkholderiales	Burkholderiaceae	Burkholderia	Burkholderia pseudomallei	{1: 'root', 2: 'Bacteria', 1224: 'Proteobacteria', 28216: 'Betaproteobacteria', 28450: 'Burkholderia pseudomallei', 32008: 'Burkholderia', 80840: 'Burkholderiales', 111527: 'pseudomallei group', 119060: 'Burkholderiaceae', 131567: 'cellular organisms'}	0	0	0	0	0	0	0	0	0	0	0	0	0	0
UUWC01000013.1	1504040462	1	1	0	0	0	0	0	0	0	0	0	0	0	0	0	0	0	0	0	0	0	0	2	2362946	268755	[]	Burkholderia pseudomallei	Proteobacteria	Betaproteobacteria	Burkholderiales	Burkholderiaceae	Burkholderia	Burkholderia pseudomallei	{1: 'root', 2: 'Bacteria', 1224: 'Proteobacteria', 28216: 'Betaproteobacteria', 28450: 'Burkholderia pseudomallei', 32008: 'Burkholderia', 80840: 'Burkholderiales', 111527: 'pseudomallei group', 119060: 'Burkholderiaceae', 131567: 'cellular organisms'}	0	0	0	0	0	0	0	0	0	0	0	0	0	0
UUQD01000021.1	1504033729	1	1	0	0	0	0	0	0	0	0	0	0	0	0	0	0	0	0	0	0	0	0	2	2357511	268755	[]	Burkholderia pseudomallei	Proteobacteria	Betaproteobacteria	Burkholderiales	Burkholderiaceae	Burkholderia	Burkholderia pseudomallei	{1: 'root', 2: 'Bacteria', 1224: 'Proteobacteria', 28216: 'Betaproteobacteria', 28450: 'Burkholderia pseudomallei', 32008: 'Burkholderia', 80840: 'Burkholderiales', 111527: 'pseudomallei group', 119060: 'Burkholderiaceae', 131567: 'cellular organisms'}	0	0	0	0	0	0	0	0	0	0	0	0	0	0
UVHG01000016.1	1504021999	1	1	0	0	0	0	0	0	0	0	0	0	0	0	0	0	0	0	0	0	0	0	2	2375199	268755	[]	Burkholderia pseudomallei	Proteobacteria	Betaproteobacteria	Burkholderiales	Burkholderiaceae	Burkholderia	Burkholderia pseudomallei	{1: 'root', 2: 'Bacteria', 1224: 'Proteobacteria', 28216: 'Betaproteobacteria', 28450: 'Burkholderia pseudomallei', 32008: 'Burkholderia', 80840: 'Burkholderiales', 111527: 'pseudomallei group', 119060: 'Burkholderiaceae', 131567: 'cellular organisms'}	0	0	0	0	0	0	0	0	0	0	0	0	0	0
UVSW01000019.1	1504016049	1	1	0	0	0	0	0	0	0	0	0	0	0	0	0	0	0	0	0	0	0	0	2	2357673	268755	[]	Burkholderia pseudomallei	Proteobacteria	Betaproteobacteria	Burkholderiales	Burkholderiaceae	Burkholderia	Burkholderia pseudomallei	{1: 'root', 2: 'Bacteria', 1224: 'Proteobacteria', 28216: 'Betaproteobacteria', 28450: 'Burkholderia pseudomallei', 32008: 'Burkholderia', 80840: 'Burkholderiales', 111527: 'pseudomallei group', 119060: 'Burkholderiaceae', 131567: 'cellular organisms'}	0	0	0	0	0	0	0	0	0	0	0	0	0	0
UVIT01000021.1	1504010092	1	1	0	0	0	0	0	0	0	0	0	0	0	0	0	0	0	0	0	0	0	0	2	2363034	268755	[]	Burkholderia pseudomallei	Proteobacteria	Betaproteobacteria	Burkholderiales	Burkholderiaceae	Burkholderia	Burkholderia pseudomallei	{1: 'root', 2: 'Bacteria', 1224: 'Proteobacteria', 28216: 'Betaproteobacteria', 28450: 'Burkholderia pseudomallei', 32008: 'Burkholderia', 80840: 'Burkholderiales', 111527: 'pseudomallei group', 119060: 'Burkholderiaceae', 131567: 'cellular organisms'}	0	0	0	0	0	0	0	0	0	0	0	0	0	0
UUSL01000012.1	1504005004	1	1	0	0	0	0	0	0	0	0	0	0	0	0	0	0	0	0	0	0	0	0	2	2351946	268755	[]	Burkholderia pseudomallei	Proteobacteria	Betaproteobacteria	Burkholderiales	Burkholderiaceae	Burkholderia	Burkholderia pseudomallei	{1: 'root', 2: 'Bacteria', 1224: 'Proteobacteria', 28216: 'Betaproteobacteria', 28450: 'Burkholderia pseudomallei', 32008: 'Burkholderia', 80840: 'Burkholderiales', 111527: 'pseudomallei group', 119060: 'Burkholderiaceae', 131567: 'cellular organisms'}	0	0	0	0	0	0	0	0	0	0	0	0	0	0
UVKL01000046.1	1503997195	1	1	0	0	0	0	0	0	0	0	0	0	0	0	0	0	0	0	0	0	0	0	2	2352194	268755	[]	Burkholderia pseudomallei	Proteobacteria	Betaproteobacteria	Burkholderiales	Burkholderiaceae	Burkholderia	Burkholderia pseudomallei	{1: 'root', 2: 'Bacteria', 1224: 'Proteobacteria', 28216: 'Betaproteobacteria', 28450: 'Burkholderia pseudomallei', 32008: 'Burkholderia', 80840: 'Burkholderiales', 111527: 'pseudomallei group', 119060: 'Burkholderiaceae', 131567: 'cellular organisms'}	0	0	0	0	0	0	0	0	0	0	0	0	0	0
UVCS01000016.1	1503993165	1	1	0	0	0	0	0	0	0	0	0	0	0	0	0	0	0	0	0	0	0	0	2	2352102	268755	[]	Burkholderia pseudomallei	Proteobacteria	Betaproteobacteria	Burkholderiales	Burkholderiaceae	Burkholderia	Burkholderia pseudomallei	{1: 'root', 2: 'Bacteria', 1224: 'Proteobacteria', 28216: 'Betaproteobacteria', 28450: 'Burkholderia pseudomallei', 32008: 'Burkholderia', 80840: 'Burkholderiales', 111527: 'pseudomallei group', 119060: 'Burkholderiaceae', 131567: 'cellular organisms'}	0	0	0	0	0	0	0	0	0	0	0	0	0	0
UVMG01000004.1	1503989577	1	1	0	0	0	0	0	0	0	0	0	0	0	0	0	0	0	0	0	0	0	0	2	2352246	268755	[]	Burkholderia pseudomallei	Proteobacteria	Betaproteobacteria	Burkholderiales	Burkholderiaceae	Burkholderia	Burkholderia pseudomallei	{1: 'root', 2: 'Bacteria', 1224: 'Proteobacteria', 28216: 'Betaproteobacteria', 28450: 'Burkholderia pseudomallei', 32008: 'Burkholderia', 80840: 'Burkholderiales', 111527: 'pseudomallei group', 119060: 'Burkholderiaceae', 131567: 'cellular organisms'}	0	0	0	0	0	0	0	0	0	0	0	0	0	0
UVMJ01000019.1	1503980775	1	1	0	0	0	0	0	0	0	0	0	0	0	0	0	0	0	0	0	0	0	0	2	2352247	268755	[]	Burkholderia pseudomallei	Proteobacteria	Betaproteobacteria	Burkholderiales	Burkholderiaceae	Burkholderia	Burkholderia pseudomallei	{1: 'root', 2: 'Bacteria', 1224: 'Proteobacteria', 28216: 'Betaproteobacteria', 28450: 'Burkholderia pseudomallei', 32008: 'Burkholderia', 80840: 'Burkholderiales', 111527: 'pseudomallei group', 119060: 'Burkholderiaceae', 131567: 'cellular organisms'}	0	0	0	0	0	0	0	0	0	0	0	0	0	0
UVIJ01000051.1	1503973614	1	1	0	0	0	0	0	0	0	0	0	0	0	0	0	0	0	0	0	0	0	0	2	2363027	268755	[]	Burkholderia pseudomallei	Proteobacteria	Betaproteobacteria	Burkholderiales	Burkholderiaceae	Burkholderia	Burkholderia pseudomallei	{1: 'root', 2: 'Bacteria', 1224: 'Proteobacteria', 28216: 'Betaproteobacteria', 28450: 'Burkholderia pseudomallei', 32008: 'Burkholderia', 80840: 'Burkholderiales', 111527: 'pseudomallei group', 119060: 'Burkholderiaceae', 131567: 'cellular organisms'}	0	0	0	0	0	0	0	0	0	0	0	0	0	0
UVOA01000019.1	1503969140	1	1	0	0	0	0	0	0	0	0	0	0	0	0	0	0	0	0	0	0	0	0	2	2352294	268755	[]	Burkholderia pseudomallei	Proteobacteria	Betaproteobacteria	Burkholderiales	Burkholderiaceae	Burkholderia	Burkholderia pseudomallei	{1: 'root', 2: 'Bacteria', 1224: 'Proteobacteria', 28216: 'Betaproteobacteria', 28450: 'Burkholderia pseudomallei', 32008: 'Burkholderia', 80840: 'Burkholderiales', 111527: 'pseudomallei group', 119060: 'Burkholderiaceae', 131567: 'cellular organisms'}	0	0	0	0	0	0	0	0	0	0	0	0	0	0
UVIH01000051.1	1503961958	1	1	0	0	0	0	0	0	0	0	0	0	0	0	0	0	0	0	0	0	0	0	2	2363024	268755	[]	Burkholderia pseudomallei	Proteobacteria	Betaproteobacteria	Burkholderiales	Burkholderiaceae	Burkholderia	Burkholderia pseudomallei	{1: 'root', 2: 'Bacteria', 1224: 'Proteobacteria', 28216: 'Betaproteobacteria', 28450: 'Burkholderia pseudomallei', 32008: 'Burkholderia', 80840: 'Burkholderiales', 111527: 'pseudomallei group', 119060: 'Burkholderiaceae', 131567: 'cellular organisms'}	0	0	0	0	0	0	0	0	0	0	0	0	0	0
UURC01000014.1	1503957869	1	1	0	0	0	0	0	0	0	0	0	0	0	0	0	0	0	0	0	0	0	0	2	2357533	268755	[]	Burkholderia pseudomallei	Proteobacteria	Betaproteobacteria	Burkholderiales	Burkholderiaceae	Burkholderia	Burkholderia pseudomallei	{1: 'root', 2: 'Bacteria', 1224: 'Proteobacteria', 28216: 'Betaproteobacteria', 28450: 'Burkholderia pseudomallei', 32008: 'Burkholderia', 80840: 'Burkholderiales', 111527: 'pseudomallei group', 119060: 'Burkholderiaceae', 131567: 'cellular organisms'}	0	0	0	0	0	0	0	0	0	0	0	0	0	0
UVKP01000010.1	1503953405	1	1	0	0	0	0	0	0	0	0	0	0	0	0	0	0	0	0	0	0	0	0	2	2352201	268755	[]	Burkholderia pseudomallei	Proteobacteria	Betaproteobacteria	Burkholderiales	Burkholderiaceae	Burkholderia	Burkholderia pseudomallei	{1: 'root', 2: 'Bacteria', 1224: 'Proteobacteria', 28216: 'Betaproteobacteria', 28450: 'Burkholderia pseudomallei', 32008: 'Burkholderia', 80840: 'Burkholderiales', 111527: 'pseudomallei group', 119060: 'Burkholderiaceae', 131567: 'cellular organisms'}	0	0	0	0	0	0	0	0	0	0	0	0	0	0
UVIP01000050.1	1503943983	1	1	0	0	0	0	0	0	0	0	0	0	0	0	0	0	0	0	0	0	0	0	2	2363028	268755	[]	Burkholderia pseudomallei	Proteobacteria	Betaproteobacteria	Burkholderiales	Burkholderiaceae	Burkholderia	Burkholderia pseudomallei	{1: 'root', 2: 'Bacteria', 1224: 'Proteobacteria', 28216: 'Betaproteobacteria', 28450: 'Burkholderia pseudomallei', 32008: 'Burkholderia', 80840: 'Burkholderiales', 111527: 'pseudomallei group', 119060: 'Burkholderiaceae', 131567: 'cellular organisms'}	0	0	0	0	0	0	0	0	0	0	0	0	0	0
UVCT01000016.1	1503931283	1	1	0	0	0	0	0	0	0	0	0	0	0	0	0	0	0	0	0	0	0	0	2	2352103	268755	[]	Burkholderia pseudomallei	Proteobacteria	Betaproteobacteria	Burkholderiales	Burkholderiaceae	Burkholderia	Burkholderia pseudomallei	{1: 'root', 2: 'Bacteria', 1224: 'Proteobacteria', 28216: 'Betaproteobacteria', 28450: 'Burkholderia pseudomallei', 32008: 'Burkholderia', 80840: 'Burkholderiales', 111527: 'pseudomallei group', 119060: 'Burkholderiaceae', 131567: 'cellular organisms'}	0	0	0	0	0	0	0	0	0	0	0	0	0	0
UURT01000015.1	1503926026	1	1	0	0	0	0	0	0	0	0	0	0	0	0	0	0	0	0	0	0	0	0	2	2357547	268755	[]	Burkholderia pseudomallei	Proteobacteria	Betaproteobacteria	Burkholderiales	Burkholderiaceae	Burkholderia	Burkholderia pseudomallei	{1: 'root', 2: 'Bacteria', 1224: 'Proteobacteria', 28216: 'Betaproteobacteria', 28450: 'Burkholderia pseudomallei', 32008: 'Burkholderia', 80840: 'Burkholderiales', 111527: 'pseudomallei group', 119060: 'Burkholderiaceae', 131567: 'cellular organisms'}	0	0	0	0	0	0	0	0	0	0	0	0	0	0
UURD01000006.1	1503921387	1	1	0	0	0	0	0	0	0	0	0	0	0	0	0	0	0	0	0	0	0	0	2	2357531	268755	[]	Burkholderia pseudomallei	Proteobacteria	Betaproteobacteria	Burkholderiales	Burkholderiaceae	Burkholderia	Burkholderia pseudomallei	{1: 'root', 2: 'Bacteria', 1224: 'Proteobacteria', 28216: 'Betaproteobacteria', 28450: 'Burkholderia pseudomallei', 32008: 'Burkholderia', 80840: 'Burkholderiales', 111527: 'pseudomallei group', 119060: 'Burkholderiaceae', 131567: 'cellular organisms'}	0	0	0	0	0	0	0	0	0	0	0	0	0	0
UVEX01000065.1	1503909140	1	1	0	0	0	0	0	0	0	0	0	0	0	0	0	0	0	0	0	0	0	0	2	2352160	268755	[]	Burkholderia pseudomallei	Proteobacteria	Betaproteobacteria	Burkholderiales	Burkholderiaceae	Burkholderia	Burkholderia pseudomallei	{1: 'root', 2: 'Bacteria', 1224: 'Proteobacteria', 28216: 'Betaproteobacteria', 28450: 'Burkholderia pseudomallei', 32008: 'Burkholderia', 80840: 'Burkholderiales', 111527: 'pseudomallei group', 119060: 'Burkholderiaceae', 131567: 'cellular organisms'}	0	0	0	0	0	0	0	0	0	0	0	0	0	0
UVDD01000013.1	1503905253	1	1	0	0	0	0	0	0	0	0	0	0	0	0	0	0	0	0	0	0	0	0	2	2352112	268755	[]	Burkholderia pseudomallei	Proteobacteria	Betaproteobacteria	Burkholderiales	Burkholderiaceae	Burkholderia	Burkholderia pseudomallei	{1: 'root', 2: 'Bacteria', 1224: 'Proteobacteria', 28216: 'Betaproteobacteria', 28450: 'Burkholderia pseudomallei', 32008: 'Burkholderia', 80840: 'Burkholderiales', 111527: 'pseudomallei group', 119060: 'Burkholderiaceae', 131567: 'cellular organisms'}	0	0	0	0	0	0	0	0	0	0	0	0	0	0
UVME01000001.1	1503902549	1	1	0	0	0	0	0	0	0	0	0	0	0	0	0	0	0	0	0	0	0	0	2	2352242	268755	[]	Burkholderia pseudomallei	Proteobacteria	Betaproteobacteria	Burkholderiales	Burkholderiaceae	Burkholderia	Burkholderia pseudomallei	{1: 'root', 2: 'Bacteria', 1224: 'Proteobacteria', 28216: 'Betaproteobacteria', 28450: 'Burkholderia pseudomallei', 32008: 'Burkholderia', 80840: 'Burkholderiales', 111527: 'pseudomallei group', 119060: 'Burkholderiaceae', 131567: 'cellular organisms'}	0	0	0	0	0	0	0	0	0	0	0	0	0	0
UUQN01000005.1	1503895503	1	1	0	0	0	0	0	0	0	0	0	0	0	0	0	0	0	0	0	0	0	0	2	2357520	268755	[]	Burkholderia pseudomallei	Proteobacteria	Betaproteobacteria	Burkholderiales	Burkholderiaceae	Burkholderia	Burkholderia pseudomallei	{1: 'root', 2: 'Bacteria', 1224: 'Proteobacteria', 28216: 'Betaproteobacteria', 28450: 'Burkholderia pseudomallei', 32008: 'Burkholderia', 80840: 'Burkholderiales', 111527: 'pseudomallei group', 119060: 'Burkholderiaceae', 131567: 'cellular organisms'}	0	0	0	0	0	0	0	0	0	0	0	0	0	0
UVII01000050.1	1503885719	1	1	0	0	0	0	0	0	0	0	0	0	0	0	0	0	0	0	0	0	0	0	2	2363026	268755	[]	Burkholderia pseudomallei	Proteobacteria	Betaproteobacteria	Burkholderiales	Burkholderiaceae	Burkholderia	Burkholderia pseudomallei	{1: 'root', 2: 'Bacteria', 1224: 'Proteobacteria', 28216: 'Betaproteobacteria', 28450: 'Burkholderia pseudomallei', 32008: 'Burkholderia', 80840: 'Burkholderiales', 111527: 'pseudomallei group', 119060: 'Burkholderiaceae', 131567: 'cellular organisms'}	0	0	0	0	0	0	0	0	0	0	0	0	0	0
UUSM01000014.1	1503881905	1	1	0	0	0	0	0	0	0	0	0	0	0	0	0	0	0	0	0	0	0	0	2	2351952	268755	[]	Burkholderia pseudomallei	Proteobacteria	Betaproteobacteria	Burkholderiales	Burkholderiaceae	Burkholderia	Burkholderia pseudomallei	{1: 'root', 2: 'Bacteria', 1224: 'Proteobacteria', 28216: 'Betaproteobacteria', 28450: 'Burkholderia pseudomallei', 32008: 'Burkholderia', 80840: 'Burkholderiales', 111527: 'pseudomallei group', 119060: 'Burkholderiaceae', 131567: 'cellular organisms'}	0	0	0	0	0	0	0	0	0	0	0	0	0	0
UVNH01000021.1	1503875176	1	1	0	0	0	0	0	0	0	0	0	0	0	0	0	0	0	0	0	0	0	0	2	2352272	268755	[]	Burkholderia pseudomallei	Proteobacteria	Betaproteobacteria	Burkholderiales	Burkholderiaceae	Burkholderia	Burkholderia pseudomallei	{1: 'root', 2: 'Bacteria', 1224: 'Proteobacteria', 28216: 'Betaproteobacteria', 28450: 'Burkholderia pseudomallei', 32008: 'Burkholderia', 80840: 'Burkholderiales', 111527: 'pseudomallei group', 119060: 'Burkholderiaceae', 131567: 'cellular organisms'}	0	0	0	0	0	0	0	0	0	0	0	0	0	0
UUTL01000026.1	1503869125	1	1	0	0	0	0	0	0	0	0	0	0	0	0	0	0	0	0	0	0	0	0	2	2351978	268755	[]	Burkholderia pseudomallei	Proteobacteria	Betaproteobacteria	Burkholderiales	Burkholderiaceae	Burkholderia	Burkholderia pseudomallei	{1: 'root', 2: 'Bacteria', 1224: 'Proteobacteria', 28216: 'Betaproteobacteria', 28450: 'Burkholderia pseudomallei', 32008: 'Burkholderia', 80840: 'Burkholderiales', 111527: 'pseudomallei group', 119060: 'Burkholderiaceae', 131567: 'cellular organisms'}	0	0	0	0	0	0	0	0	0	0	0	0	0	0
UUZS01000010.1	1503865748	1	1	0	0	0	0	0	0	0	0	0	0	0	0	0	0	0	0	0	0	0	0	2	2352023	268755	[]	Burkholderia pseudomallei	Proteobacteria	Betaproteobacteria	Burkholderiales	Burkholderiaceae	Burkholderia	Burkholderia pseudomallei	{1: 'root', 2: 'Bacteria', 1224: 'Proteobacteria', 28216: 'Betaproteobacteria', 28450: 'Burkholderia pseudomallei', 32008: 'Burkholderia', 80840: 'Burkholderiales', 111527: 'pseudomallei group', 119060: 'Burkholderiaceae', 131567: 'cellular organisms'}	0	0	0	0	0	0	0	0	0	0	0	0	0	0
UUSP01000010.1	1503859395	1	1	0	0	0	0	0	0	0	0	0	0	0	0	0	0	0	0	0	0	0	0	2	2351956	268755	[]	Burkholderia pseudomallei	Proteobacteria	Betaproteobacteria	Burkholderiales	Burkholderiaceae	Burkholderia	Burkholderia pseudomallei	{1: 'root', 2: 'Bacteria', 1224: 'Proteobacteria', 28216: 'Betaproteobacteria', 28450: 'Burkholderia pseudomallei', 32008: 'Burkholderia', 80840: 'Burkholderiales', 111527: 'pseudomallei group', 119060: 'Burkholderiaceae', 131567: 'cellular organisms'}	0	0	0	0	0	0	0	0	0	0	0	0	0	0
UVOD01000001.1	1503856048	1	1	0	0	0	0	0	0	0	0	0	0	0	0	0	0	0	0	0	0	0	0	2	2352297	268755	[]	Burkholderia pseudomallei	Proteobacteria	Betaproteobacteria	Burkholderiales	Burkholderiaceae	Burkholderia	Burkholderia pseudomallei	{1: 'root', 2: 'Bacteria', 1224: 'Proteobacteria', 28216: 'Betaproteobacteria', 28450: 'Burkholderia pseudomallei', 32008: 'Burkholderia', 80840: 'Burkholderiales', 111527: 'pseudomallei group', 119060: 'Burkholderiaceae', 131567: 'cellular organisms'}	0	0	0	0	0	0	0	0	0	0	0	0	0	0
UVNF01000011.1	1503847665	1	1	0	0	0	0	0	0	0	0	0	0	0	0	0	0	0	0	0	0	0	0	2	2352275	268755	[]	Burkholderia pseudomallei	Proteobacteria	Betaproteobacteria	Burkholderiales	Burkholderiaceae	Burkholderia	Burkholderia pseudomallei	{1: 'root', 2: 'Bacteria', 1224: 'Proteobacteria', 28216: 'Betaproteobacteria', 28450: 'Burkholderia pseudomallei', 32008: 'Burkholderia', 80840: 'Burkholderiales', 111527: 'pseudomallei group', 119060: 'Burkholderiaceae', 131567: 'cellular organisms'}	0	0	0	0	0	0	0	0	0	0	0	0	0	0
UVQO01000025.1	1503840438	1	1	0	0	0	0	0	0	0	0	0	0	0	0	0	0	0	0	0	0	0	0	2	2357612	268755	[]	Burkholderia pseudomallei	Proteobacteria	Betaproteobacteria	Burkholderiales	Burkholderiaceae	Burkholderia	Burkholderia pseudomallei	{1: 'root', 2: 'Bacteria', 1224: 'Proteobacteria', 28216: 'Betaproteobacteria', 28450: 'Burkholderia pseudomallei', 32008: 'Burkholderia', 80840: 'Burkholderiales', 111527: 'pseudomallei group', 119060: 'Burkholderiaceae', 131567: 'cellular organisms'}	0	0	0	0	0	0	0	0	0	0	0	0	0	0
UVSR01000013.1	1503835982	1	1	0	0	0	0	0	0	0	0	0	0	0	0	0	0	0	0	0	0	0	0	2	2357669	268755	[]	Burkholderia pseudomallei	Proteobacteria	Betaproteobacteria	Burkholderiales	Burkholderiaceae	Burkholderia	Burkholderia pseudomallei	{1: 'root', 2: 'Bacteria', 1224: 'Proteobacteria', 28216: 'Betaproteobacteria', 28450: 'Burkholderia pseudomallei', 32008: 'Burkholderia', 80840: 'Burkholderiales', 111527: 'pseudomallei group', 119060: 'Burkholderiaceae', 131567: 'cellular organisms'}	0	0	0	0	0	0	0	0	0	0	0	0	0	0
UVNL01000019.1	1503828724	1	1	0	0	0	0	0	0	0	0	0	0	0	0	0	0	0	0	0	0	0	0	2	2352277	268755	[]	Burkholderia pseudomallei	Proteobacteria	Betaproteobacteria	Burkholderiales	Burkholderiaceae	Burkholderia	Burkholderia pseudomallei	{1: 'root', 2: 'Bacteria', 1224: 'Proteobacteria', 28216: 'Betaproteobacteria', 28450: 'Burkholderia pseudomallei', 32008: 'Burkholderia', 80840: 'Burkholderiales', 111527: 'pseudomallei group', 119060: 'Burkholderiaceae', 131567: 'cellular organisms'}	0	0	0	0	0	0	0	0	0	0	0	0	0	0
UVNG01000010.1	1503824065	1	1	0	0	0	0	0	0	0	0	0	0	0	0	0	0	0	0	0	0	0	0	2	2352274	268755	[]	Burkholderia pseudomallei	Proteobacteria	Betaproteobacteria	Burkholderiales	Burkholderiaceae	Burkholderia	Burkholderia pseudomallei	{1: 'root', 2: 'Bacteria', 1224: 'Proteobacteria', 28216: 'Betaproteobacteria', 28450: 'Burkholderia pseudomallei', 32008: 'Burkholderia', 80840: 'Burkholderiales', 111527: 'pseudomallei group', 119060: 'Burkholderiaceae', 131567: 'cellular organisms'}	0	0	0	0	0	0	0	0	0	0	0	0	0	0
UVNJ01000012.1	1503817232	1	1	0	0	0	0	0	0	0	0	0	0	0	0	0	0	0	0	0	0	0	0	2	2352271	268755	[]	Burkholderia pseudomallei	Proteobacteria	Betaproteobacteria	Burkholderiales	Burkholderiaceae	Burkholderia	Burkholderia pseudomallei	{1: 'root', 2: 'Bacteria', 1224: 'Proteobacteria', 28216: 'Betaproteobacteria', 28450: 'Burkholderia pseudomallei', 32008: 'Burkholderia', 80840: 'Burkholderiales', 111527: 'pseudomallei group', 119060: 'Burkholderiaceae', 131567: 'cellular organisms'}	0	0	0	0	0	0	0	0	0	0	0	0	0	0
UVNW01000016.1	1503808085	1	1	0	0	0	0	0	0	0	0	0	0	0	0	0	0	0	0	0	0	0	0	2	2352288	268755	[]	Burkholderia pseudomallei	Proteobacteria	Betaproteobacteria	Burkholderiales	Burkholderiaceae	Burkholderia	Burkholderia pseudomallei	{1: 'root', 2: 'Bacteria', 1224: 'Proteobacteria', 28216: 'Betaproteobacteria', 28450: 'Burkholderia pseudomallei', 32008: 'Burkholderia', 80840: 'Burkholderiales', 111527: 'pseudomallei group', 119060: 'Burkholderiaceae', 131567: 'cellular organisms'}	0	0	0	0	0	0	0	0	0	0	0	0	0	0
UVRC01000003.1	1503800492	1	1	0	0	0	0	0	0	0	0	0	0	0	0	0	0	0	0	0	0	0	0	2	2357623	268755	[]	Burkholderia pseudomallei	Proteobacteria	Betaproteobacteria	Burkholderiales	Burkholderiaceae	Burkholderia	Burkholderia pseudomallei	{1: 'root', 2: 'Bacteria', 1224: 'Proteobacteria', 28216: 'Betaproteobacteria', 28450: 'Burkholderia pseudomallei', 32008: 'Burkholderia', 80840: 'Burkholderiales', 111527: 'pseudomallei group', 119060: 'Burkholderiaceae', 131567: 'cellular organisms'}	0	0	0	0	0	0	0	0	0	0	0	0	0	0
UVNM01000010.1	1503793098	1	1	0	0	0	0	0	0	0	0	0	0	0	0	0	0	0	0	0	0	0	0	2	2352279	268755	[]	Burkholderia pseudomallei	Proteobacteria	Betaproteobacteria	Burkholderiales	Burkholderiaceae	Burkholderia	Burkholderia pseudomallei	{1: 'root', 2: 'Bacteria', 1224: 'Proteobacteria', 28216: 'Betaproteobacteria', 28450: 'Burkholderia pseudomallei', 32008: 'Burkholderia', 80840: 'Burkholderiales', 111527: 'pseudomallei group', 119060: 'Burkholderiaceae', 131567: 'cellular organisms'}	0	0	0	0	0	0	0	0	0	0	0	0	0	0
UVIK01000047.1	1503784730	1	1	0	0	0	0	0	0	0	0	0	0	0	0	0	0	0	0	0	0	0	0	2	2363029	268755	[]	Burkholderia pseudomallei	Proteobacteria	Betaproteobacteria	Burkholderiales	Burkholderiaceae	Burkholderia	Burkholderia pseudomallei	{1: 'root', 2: 'Bacteria', 1224: 'Proteobacteria', 28216: 'Betaproteobacteria', 28450: 'Burkholderia pseudomallei', 32008: 'Burkholderia', 80840: 'Burkholderiales', 111527: 'pseudomallei group', 119060: 'Burkholderiaceae', 131567: 'cellular organisms'}	0	0	0	0	0	0	0	0	0	0	0	0	0	0
UVCV01000017.1	1503780512	1	1	0	0	0	0	0	0	0	0	0	0	0	0	0	0	0	0	0	0	0	0	2	2352106	268755	[]	Burkholderia pseudomallei	Proteobacteria	Betaproteobacteria	Burkholderiales	Burkholderiaceae	Burkholderia	Burkholderia pseudomallei	{1: 'root', 2: 'Bacteria', 1224: 'Proteobacteria', 28216: 'Betaproteobacteria', 28450: 'Burkholderia pseudomallei', 32008: 'Burkholderia', 80840: 'Burkholderiales', 111527: 'pseudomallei group', 119060: 'Burkholderiaceae', 131567: 'cellular organisms'}	0	0	0	0	0	0	0	0	0	0	0	0	0	0
UVCZ01000015.1	1503775213	1	1	0	0	0	0	0	0	0	0	0	0	0	0	0	0	0	0	0	0	0	0	2	2352108	268755	[]	Burkholderia pseudomallei	Proteobacteria	Betaproteobacteria	Burkholderiales	Burkholderiaceae	Burkholderia	Burkholderia pseudomallei	{1: 'root', 2: 'Bacteria', 1224: 'Proteobacteria', 28216: 'Betaproteobacteria', 28450: 'Burkholderia pseudomallei', 32008: 'Burkholderia', 80840: 'Burkholderiales', 111527: 'pseudomallei group', 119060: 'Burkholderiaceae', 131567: 'cellular organisms'}	0	0	0	0	0	0	0	0	0	0	0	0	0	0
UVGO01000014.1	1503769740	1	1	0	0	0	0	0	0	0	0	0	0	0	0	0	0	0	0	0	0	0	0	2	2375177	268755	[]	Burkholderia pseudomallei	Proteobacteria	Betaproteobacteria	Burkholderiales	Burkholderiaceae	Burkholderia	Burkholderia pseudomallei	{1: 'root', 2: 'Bacteria', 1224: 'Proteobacteria', 28216: 'Betaproteobacteria', 28450: 'Burkholderia pseudomallei', 32008: 'Burkholderia', 80840: 'Burkholderiales', 111527: 'pseudomallei group', 119060: 'Burkholderiaceae', 131567: 'cellular organisms'}	0	0	0	0	0	0	0	0	0	0	0	0	0	0
UUTW01000008.1	1503764492	1	1	0	0	0	0	0	0	0	0	0	0	0	0	0	0	0	0	0	0	0	0	2	2351985	268755	[]	Burkholderia pseudomallei	Proteobacteria	Betaproteobacteria	Burkholderiales	Burkholderiaceae	Burkholderia	Burkholderia pseudomallei	{1: 'root', 2: 'Bacteria', 1224: 'Proteobacteria', 28216: 'Betaproteobacteria', 28450: 'Burkholderia pseudomallei', 32008: 'Burkholderia', 80840: 'Burkholderiales', 111527: 'pseudomallei group', 119060: 'Burkholderiaceae', 131567: 'cellular organisms'}	0	0	0	0	0	0	0	0	0	0	0	0	0	0
UVAY01000001.1	1503760923	1	1	0	0	0	0	0	0	0	0	0	0	0	0	0	0	0	0	0	0	0	0	2	2352049	268755	[]	Burkholderia pseudomallei	Proteobacteria	Betaproteobacteria	Burkholderiales	Burkholderiaceae	Burkholderia	Burkholderia pseudomallei	{1: 'root', 2: 'Bacteria', 1224: 'Proteobacteria', 28216: 'Betaproteobacteria', 28450: 'Burkholderia pseudomallei', 32008: 'Burkholderia', 80840: 'Burkholderiales', 111527: 'pseudomallei group', 119060: 'Burkholderiaceae', 131567: 'cellular organisms'}	0	0	0	0	0	0	0	0	0	0	0	0	0	0
UVQS01000016.1	1503751738	1	1	0	0	0	0	0	0	0	0	0	0	0	0	0	0	0	0	0	0	0	0	2	2357614	268755	[]	Burkholderia pseudomallei	Proteobacteria	Betaproteobacteria	Burkholderiales	Burkholderiaceae	Burkholderia	Burkholderia pseudomallei	{1: 'root', 2: 'Bacteria', 1224: 'Proteobacteria', 28216: 'Betaproteobacteria', 28450: 'Burkholderia pseudomallei', 32008: 'Burkholderia', 80840: 'Burkholderiales', 111527: 'pseudomallei group', 119060: 'Burkholderiaceae', 131567: 'cellular organisms'}	0	0	0	0	0	0	0	0	0	0	0	0	0	0
UVQR01000017.1	1503745953	1	1	0	0	0	0	0	0	0	0	0	0	0	0	0	0	0	0	0	0	0	0	2	2357613	268755	[]	Burkholderia pseudomallei	Proteobacteria	Betaproteobacteria	Burkholderiales	Burkholderiaceae	Burkholderia	Burkholderia pseudomallei	{1: 'root', 2: 'Bacteria', 1224: 'Proteobacteria', 28216: 'Betaproteobacteria', 28450: 'Burkholderia pseudomallei', 32008: 'Burkholderia', 80840: 'Burkholderiales', 111527: 'pseudomallei group', 119060: 'Burkholderiaceae', 131567: 'cellular organisms'}	0	0	0	0	0	0	0	0	0	0	0	0	0	0
UVNX01000020.1	1503739809	1	1	0	0	0	0	0	0	0	0	0	0	0	0	0	0	0	0	0	0	0	0	2	2352290	268755	[]	Burkholderia pseudomallei	Proteobacteria	Betaproteobacteria	Burkholderiales	Burkholderiaceae	Burkholderia	Burkholderia pseudomallei	{1: 'root', 2: 'Bacteria', 1224: 'Proteobacteria', 28216: 'Betaproteobacteria', 28450: 'Burkholderia pseudomallei', 32008: 'Burkholderia', 80840: 'Burkholderiales', 111527: 'pseudomallei group', 119060: 'Burkholderiaceae', 131567: 'cellular organisms'}	0	0	0	0	0	0	0	0	0	0	0	0	0	0
[truncated: 47,460 more rows]
[truncated: 23 more columns]

## Sheet: S2_Enriched_dataset
Genome accession	index	PhaA	PhaC	PhaE	PhaG	PhaD	PhaF	FabG	PhaR	PhaZ	PhaC2	maoC	PhaB	PhaP	PhaJ	PhaQ	PhaI	Pct	Pcs	PrpE	PduP	Cat2	HadA	GH16_3	GH17	GH30	GH3	PL5	PL6	PL7	PL14	PL15	PL17	PL18	PL31	PL39	GH29	GH95	GH107	GH117	GH16_16	GH16_12	GH50	GH86	GH96	GH118	GH16_13	GH82	GH127
[truncated: 2,987 more rows]
[truncated: 11 more columns]

[truncated: 3 more sheets: S3_Highly_enriched_dataset, S4_Marine_dataset, S5_gt_70th_percentile]
